# Supplementary material for: Development and Validation of a Novel Prognostic Model for Acute Myeloid Leukemia Based on Immune-Related Genes
Source: Front Immunol. 2021 May 5;12:639634. doi: 10.3389/fimmu.2021.639634 (PMC8131848; doi:10.3389/fimmu.2021.639634)
Supplement: Supplementary Table 1 — 2516 DEGs between AML patients and healthy individuals. [file Table_1.xlsx]

## Sheet: table S1 
Table S1: 2516 differentially expressed genes between AML and healthy samples
gene	healthy samples	AML samples	logFC	pValue	fdr
RAB4B	5.22865	1.95741	-3.27124	6.91139e-75	1.18602e-73
IL32	6.80149	1.14456	-5.65693	3.97092e-75	8.02986e-74
NUCB2	3.66653	5.7697	2.10317	1.57192e-53	4.52692e-53
SERTAD2	2.85973	4.94595	2.08622	4.84259e-74	5.56916e-73
KRT1	2.76593	0.254301	-2.51163	8.29843e-68	4.21233e-67
SLC45A4	3.42825	0.99083	-2.43742	1.48634e-56	4.67954e-56
MTND2P28	5.23182	9.58225	4.35042	6.37958e-66	2.91101e-65
PHBP19	0.17077	3.02054	2.84977	3.34671e-75	7.40715e-74
MYOM2	2.81537	0.274289	-2.54108	2.06419e-70	1.28974e-69
SPCS2	5.35432	3.1651	-2.18922	1.70775e-74	2.32156e-73
SETDB2	1.62545	3.63667	2.01123	1.45306e-73	1.49077e-72
COX17	4.30241	1.80054	-2.50187	2.29802e-73	2.19628e-72
GUCY1A1	0.77329	3.66004	2.88675	7.73167e-44	1.76777e-43
AMZ2	4.74911	2.62079	-2.12831	2.96504e-75	6.96068e-74
UPP1	5.96601	1.77382	-4.19218	5.01184e-60	1.76644e-59
MIR4292	0.000189222	3.86523	3.86504	2.28076e-75	6.84007e-74
HELZ2	3.60033	1.60003	-2.0003	2.30508e-57	7.44747e-57
SNORD99	0.000189222	3.51433	3.51414	2.28077e-75	6.84007e-74
RNA5SP465	0.000189222	2.67455	2.67436	2.28077e-75	6.84007e-74
HCG27	3.89722	1.04406	-2.85316	1.56093e-65	6.97481e-65
MT-ND1	10.114	12.5662	2.45216	2.5434e-75	6.84007e-74
CAMK1	3.10642	0.818357	-2.28806	2.5974e-55	7.86618e-55
DEFA1	7.39284	0.00143397	-7.39141	6.05703e-76	6.13634e-74
FCGR2B	3.99455	0.494911	-3.49963	7.19647e-75	1.21997e-73
NME1-NME2	2.32376	0.168739	-2.15502	2.53699e-64	1.06854e-63
RNU6-90P	0.000189222	2.40415	2.40396	2.28077e-75	6.84007e-74
RN7SL648P	0.190303	3.61161	3.42131	1.21427e-73	1.2679e-72
MTND4P24	0.0104648	3.1986	3.18813	2.42318e-75	6.84007e-74
STARD5	2.6095	0.211585	-2.39792	2.2808e-75	6.84007e-74
LINC01127	2.53131	0.287119	-2.24419	7.90749e-31	1.41743e-30
MZT2A	4.73989	1.93586	-2.80403	4.6335e-72	3.53642e-71
IGHGP	0.958778	3.1329	2.17412	1.45539e-29	2.54765e-29
AC244502.3	0.0420428	2.69309	2.65105	4.22123e-65	1.8403e-64
VNN2	7.16569	2.29268	-4.87301	2.12533e-52	5.94367e-52
ALDOA	9.79154	7.78508	-2.00646	2.5536e-74	3.21704e-73
MIR378E	0.000189222	2.17273	2.17255	1.19423e-69	6.96325e-69
SNORA11F	0.332412	2.82117	2.48876	3.90951e-61	1.4415e-60
MRPL22	3.31248	1.24306	-2.06942	2.86089e-73	2.68425e-72
SIAH2-AS1	0.147129	2.19911	2.05198	1.72518e-74	2.33593e-73
MGA	1.31626	3.57763	2.26137	9.42384e-73	8.03174e-72
CAPN3	3.22051	0.685245	-2.53527	3.16017e-73	2.92953e-72
PRKACB	2.27206	5.11092	2.83886	3.72902e-72	2.88631e-71
AC091390.3	0.0503458	3.34473	3.29439	2.49771e-75	6.84007e-74
AC130895.1	0.0662441	2.51095	2.44471	7.26922e-75	1.22744e-73
SNORD63	0.000189222	3.76934	3.76915	2.28077e-75	6.84007e-74
TMEM86B	3.36933	1.16967	-2.19966	5.38855e-64	2.23092e-63
AC093423.1	0.0109263	2.61195	2.60102	9.44192e-75	1.4825e-73
AC087276.1	0.0770788	2.84499	2.76791	4.85941e-75	9.18986e-74
MCOLN2	2.68383	0.428791	-2.25504	3.17315e-59	1.08973e-58
CICP14	1.6614	4.0605	2.3991	2.6976e-71	1.85435e-70
S100A12	7.63619	4.34207	-3.29413	3.2047e-19	4.69035e-19
CREM	3.93507	0.691121	-3.24395	2.3989e-75	6.84007e-74
BIN3	4.36317	2.20309	-2.16008	2.44531e-71	1.68909e-70
RTN2	2.87571	0.854301	-2.02141	1.83107e-64	7.7563e-64
LYZ	7.79974	10.395	2.59525	1.38829e-19	2.04471e-19
DDX21	3.43976	6.37621	2.93645	4.70363e-73	4.22486e-72
LINC01145	3.28672	0.756547	-2.53018	2.55107e-74	3.21623e-73
MIR5194	0.0202395	4.43913	4.41889	1.0029e-74	1.54198e-73
DUTP2	0.120315	2.22313	2.10282	1.14289e-74	1.6871e-73
MMP8	3.67564	1.17625	-2.49939	2.25258e-19	3.3068e-19
MIR4518	0.000189222	2.22336	2.22317	2.28076e-75	6.84007e-74
RIMKLBP2	0.491605	2.98829	2.49668	1.66713e-71	1.17883e-70
MIR4659A	0.000189222	2.06526	2.06507	8.55582e-68	4.33825e-67
AL157402.2	0.138971	3.47369	3.33472	2.50039e-74	3.16406e-73
AL138721.1	0.131539	2.63484	2.5033	3.95465e-71	2.6615e-70
ECHDC3	3.03926	0.695465	-2.3438	1.61142e-60	5.78251e-60
RNU6-1165P	0.000189222	2.8238	2.82361	2.28077e-75	6.84007e-74
ZNF780A	2.92725	0.861695	-2.06555	3.84695e-74	4.55954e-73
BPI	3.57508	1.10092	-2.47416	7.64084e-19	1.11104e-18
UPF2	2.76757	5.31458	2.54702	5.6517e-75	1.02122e-73
SLPI	4.62625	1.66768	-2.95857	1.24235e-33	2.34734e-33
HAUS7	3.34726	0.467988	-2.87927	2.30386e-75	6.84007e-74
IGKJ5	0.000189222	2.55482	2.55463	6.6756e-59	2.26694e-58
FP236383.3	10.8526	0.658921	-10.1937	2.21533e-75	6.84007e-74
FTH1P7	3.11775	0.742914	-2.37483	1.06144e-65	4.7945e-65
ANXA3	4.76287	0.566851	-4.19601	1.43511e-54	4.26424e-54
AC084337.1	0.798583	3.00849	2.20991	3.84009e-71	2.58743e-70
RN7SL473P	0.992362	3.41677	2.42441	1.29341e-53	3.73685e-53
NPIPB3	4.68473	1.39632	-3.28842	2.28073e-75	6.84007e-74
RPS4XP22	0.0562686	2.88217	2.8259	1.06038e-71	7.78587e-71
AC011933.1	0.18446	3.25502	3.07056	2.93537e-74	3.62292e-73
RPS10-NUDT3	2.76426	0.017156	-2.74711	1.47967e-72	1.21898e-71
AC100835.2	2.65166	0	-2.65166	1.37077e-76	1.85165e-74
MICOS10	4.86845	1.45717	-3.41128	2.28059e-75	6.84007e-74
UBE2J1	4.43667	6.58472	2.14805	2.1124e-72	1.6975e-71
KIAA1324	2.21694	0.0683894	-2.14855	4.84626e-73	4.34351e-72
RPL23AP82	2.65303	0.450854	-2.20218	2.28077e-75	6.84007e-74
REM2	2.85919	0.254615	-2.60457	1.08147e-71	7.93392e-71
MZT2B	5.79548	3.28846	-2.50703	8.88916e-68	4.50335e-67
MCL1	6.95884	9.27908	2.32024	1.92488e-68	1.01775e-67
LAMTOR4	6.64103	4.45155	-2.18948	3.48883e-73	3.21154e-72
ASGR1	2.57908	0.32195	-2.25713	1.15914e-51	3.17333e-51
NDUFA3	5.86614	2.78218	-3.08396	1.17761e-74	1.72635e-73
NCF1B	5.85605	1.59009	-4.26596	2.23142e-70	1.39078e-69
AC004057.1	7.40692	0.142975	-7.26394	2.2735e-75	6.84007e-74
RNASET2	7.43089	4.17523	-3.25566	4.04922e-75	8.15441e-74
AC011558.1	5.4408	0	-5.4408	1.37055e-76	1.85165e-74
ABHD5	4.56042	2.39724	-2.16318	1.58003e-33	2.97809e-33
SNRNP35	3.85223	1.4396	-2.41263	2.28071e-75	6.84007e-74
DCAF7	3.66703	5.73426	2.06722	2.20569e-71	1.53416e-70
RHOC	5.48533	1.77972	-3.7056	4.41027e-72	3.37078e-71
MIR421	0.0144424	4.50913	4.49469	2.90388e-73	2.71859e-72
SLC25A39	7.89527	4.8996	-2.99567	2.51795e-58	8.40799e-58
INKA1	1.46817	3.62466	2.15648	2.70182e-54	7.9642e-54
SLC43A2	4.99998	1.71276	-3.28722	3.50255e-56	1.08843e-55
ABCC1	2.69803	5.63127	2.93325	5.87114e-72	4.41792e-71
AC099548.2	3.10262	0.0298545	-3.07276	2.28078e-75	6.84007e-74
AL691449.1	0.107243	2.8032	2.69596	7.56778e-75	1.25908e-73
NOMO3	3.09583	0.361383	-2.73444	2.28076e-75	6.84007e-74
GLT1D1	4.40666	0.625028	-3.78163	1.45292e-63	5.91567e-63
CRIP1	6.43175	1.14079	-5.29096	3.37961e-75	7.42437e-74
CASP4	6.17158	4.01678	-2.15479	2.16246e-63	8.72962e-63
TREML1	3.25252	0.560192	-2.69233	2.10179e-24	3.35451e-24
ECE1	4.57654	1.76983	-2.80672	8.1693e-52	2.24623e-51
NUTM2A-AS1	3.77269	1.74927	-2.02343	3.07e-69	1.73252e-68
AC015688.6	2.43028	0	-2.43028	1.37074e-76	1.85165e-74
SPNS1	3.56421	0.946915	-2.61729	7.34262e-75	1.23493e-73
RNU7-45P	0.000189222	2.92855	2.92836	1.94983e-73	1.89852e-72
RNY1P13	0.000189222	3.23915	3.23896	2.28077e-75	6.84007e-74
MTATP8P2	0.0986712	3.64248	3.54381	3.77981e-73	3.45131e-72
ACAP1	6.85592	4.5821	-2.27382	6.92303e-73	6.02614e-72
SRXN1	3.73241	0.174845	-3.55756	2.3273e-75	6.84007e-74
RBM4	5.42545	3.03943	-2.38602	4.74921e-73	4.26327e-72
LRPAP1	5.87416	3.48974	-2.38442	1.78128e-61	6.67906e-61
PTPRCAP	5.96169	0	-5.96169	1.37045e-76	1.85165e-74
AGO4	3.11148	5.29096	2.17948	2.80685e-61	1.04193e-60
MEF2B	2.66916	0.377551	-2.29161	1.69083e-74	2.30226e-73
CA4	4.01507	0.0890006	-3.92607	3.52708e-70	2.16328e-69
SLC25A5	6.27998	8.31607	2.03609	8.68605e-64	3.56405e-63
SNORD46	0.011934	2.90904	2.89711	1.02327e-74	1.56619e-73
ADAM8	6.27869	3.92231	-2.35638	7.74893e-41	1.66146e-40
NMRK1	3.39655	1.37636	-2.02019	1.97018e-71	1.37937e-70
AL671986.1	0.309749	2.66095	2.3512	4.22014e-75	8.34225e-74
LINC01001	5.87297	0.614363	-5.25861	5.59414e-75	1.01527e-73
RNU6-1053P	0.000189222	4.07217	4.07198	2.28077e-75	6.84007e-74
GANAB	5.1156	7.90947	2.79387	2.32664e-75	6.84007e-74
AL627309.7	5.76565	2.8735	-2.89215	4.21473e-31	7.59821e-31
TREM1	5.59284	2.47836	-3.11448	5.81303e-28	9.85533e-28
ARNTL	3.5175	1.29703	-2.22047	2.6333e-64	1.10828e-63
IFITM1	8.99602	4.06881	-4.92721	4.41838e-73	3.98943e-72
NEMP1	1.68284	4.00404	2.3212	1.12131e-69	6.5855e-69
C1QTNF4	0.458479	3.69138	3.2329	3.03182e-45	7.1619e-45
NDUFA9	4.5508	1.07123	-3.47956	2.28066e-75	6.84007e-74
RNU4-89P	0.111009	3.20323	3.09222	6.33667e-73	5.55928e-72
RNU6-322P	0.0126678	2.35086	2.33819	8.66206e-73	7.41964e-72
AC004967.1	0.575286	3.66472	3.08944	2.28084e-75	6.84007e-74
PVRIG	3.49244	0.44814	-3.0443	2.60065e-75	6.84007e-74
PCGF5	5.49538	2.47724	-3.01813	1.59193e-74	2.18164e-73
PPFIBP2	2.81738	0.450432	-2.36694	9.84664e-74	1.05602e-72
SDR39U1	4.67274	1.7071	-2.96564	3.93219e-75	8.01612e-74
NPR3	0.26052	2.9891	2.72858	3.67599e-22	5.63195e-22
SLC7A1	1.72169	3.72913	2.00744	1.59045e-54	4.71758e-54
NUP210	3.8332	6.86039	3.0272	5.62695e-70	3.38535e-69
IFITM2	11.1388	6.86174	-4.2771	2.37336e-49	6.15865e-49
PSTPIP1	5.43188	3.31569	-2.11619	3.38844e-29	5.89203e-29
RNF125	1.62511	3.95585	2.33074	1.05089e-63	4.30162e-63
SNORD12C	0.000189222	3.67041	3.67022	2.28077e-75	6.84007e-74
CTSW	4.51909	6.52578	2.00669	6.19997e-15	8.38752e-15
LPAR2	5.83514	3.65469	-2.18046	9.74621e-28	1.64678e-27
ESYT1	4.31067	6.40051	2.08984	4.72549e-72	3.59577e-71
IGKV1-33	3.77772	0.153492	-3.62423	2.80246e-65	1.23666e-64
MS4A4E	1.18398	3.77993	2.59596	4.09558e-31	7.38811e-31
MIR3176	0.000189222	3.88718	3.88699	2.28076e-75	6.84007e-74
DDT	5.44717	1.84471	-3.60246	2.42292e-75	6.84007e-74
MIR4740	0.000189222	2.11807	2.11789	1.01432e-29	1.78271e-29
AC011462.2	3.55281	0.149541	-3.40327	2.28068e-75	6.84007e-74
SPCS1	5.75566	3.23299	-2.52266	5.03977e-74	5.77234e-73
CBWD3	3.03507	0.0887277	-2.94635	2.28076e-75	6.84007e-74
DNLZ	2.55398	0.179738	-2.37424	1.05463e-74	1.5913e-73
COTL1	8.23013	5.33969	-2.89043	2.27333e-61	8.47766e-61
RNA5SP33	0.000189222	2.72263	2.72244	1.57156e-71	1.11496e-70
MPO	2.96836	9.8528	6.88444	1.21781e-59	4.24042e-59
GADD45G	2.9402	0.231224	-2.70897	5.98841e-72	4.49791e-71
PDZD4	2.37474	0.317294	-2.05745	3.11687e-46	7.5151e-46
IGLV3-21	2.76712	4.87876	2.11164	1.35245e-18	1.95754e-18
IPO4	2.67176	0.591245	-2.08052	3.55544e-75	7.58344e-74
BSCL2	3.27319	1.08621	-2.18698	7.6443e-75	1.26809e-73
RNU6-877P	0.000189222	2.37671	2.37653	2.28076e-75	6.84007e-74
PCBP1-AS1	4.1735	1.56135	-2.61215	4.52837e-75	8.70912e-74
RNU6-88P	0.000189222	2.83386	2.83367	1.94983e-73	1.89852e-72
GYPC	7.59201	5.05608	-2.53593	3.11745e-37	6.25844e-37
HIPK1	3.57778	5.78065	2.20287	1.02019e-72	8.64723e-72
AC090114.1	0.348428	2.42264	2.07422	2.7092e-74	3.38551e-73
SP110	5.12382	2.12434	-2.99948	4.908e-75	9.25202e-74
COMMD4	4.23348	1.48096	-2.75252	4.1358e-75	8.26202e-74
AC011120.1	0.0309911	2.99065	2.95966	2.39887e-75	6.84007e-74
PCOLCE	2.57085	0.479667	-2.09118	1.40089e-72	1.15744e-71
PHACTR4	2.21374	4.24011	2.02638	3.6644e-75	7.68154e-74
TYMP	6.38559	3.87911	-2.50648	2.99967e-37	6.02483e-37
SNX15	2.90661	0.299919	-2.60669	2.2808e-75	6.84007e-74
CSNK2B	6.50419	4.17746	-2.32674	2.65147e-75	6.84007e-74
AP003086.3	0.137588	2.7829	2.64532	8.12116e-73	6.99505e-72
MIR548C	0.000189222	2.7826	2.78241	2.28076e-75	6.84007e-74
RBMS1P1	1.53847	3.66646	2.128	8.78438e-56	2.70362e-55
RPL23AP42	8.38345	3.06293	-5.32052	2.27145e-75	6.84007e-74
TNFRSF14	6.28976	3.47675	-2.81301	2.43871e-73	2.32107e-72
NRROS	3.3974	6.27252	2.87512	1.46912e-74	2.05296e-73
ATP2B4	3.29778	5.66831	2.37053	4.1096e-61	1.51366e-60
AL353662.2	0.299137	2.36746	2.06833	1.80944e-73	1.8234e-72
WASH9P	3.80906	1.07586	-2.73321	1.28915e-73	1.33956e-72
FAM156A	2.62847	0.0301193	-2.59835	2.28083e-75	6.84007e-74
AC020656.1	2.35394	0	-2.35394	2.80808e-76	2.93215e-74
AL139396.1	0.341437	3.21467	2.87324	4.52639e-68	2.33877e-67
H19	2.13255	0.130998	-2.00155	1.35796e-69	7.88285e-69
ISY1-RAB43	2.86321	0.00289453	-2.86031	5.13629e-75	9.51248e-74
ZKSCAN8	1.69298	4.08055	2.38757	2.28459e-74	2.91496e-73
SNORD36C	0.000189222	2.06341	2.06322	1.94983e-73	1.89852e-72
IGHD2-8	0.000189222	3.5039	3.50371	1.90333e-33	3.58268e-33
TRRAP	1.929	4.33751	2.40852	2.99475e-74	3.67757e-73
SKP1	6.83299	3.46599	-3.367	2.27911e-75	6.84007e-74
HLA-F	7.49846	2.80067	-4.69779	2.93119e-75	6.91977e-74
CARS	4.55019	2.12287	-2.42732	2.57425e-75	6.84007e-74
HINT2	3.62942	1.35247	-2.27695	6.08999e-73	5.35945e-72
DEFA1B	7.51417	0.000870986	-7.5133	1.89504e-76	2.53965e-74
COX6CP1	0.190476	2.88488	2.6944	6.40766e-74	7.17489e-73
MLC1	1.98189	5.38591	3.40402	1.08461e-58	3.6562e-58
AL162151.2	6.29219	4.15804	-2.13415	4.78444e-37	9.58015e-37
SULT1A4	3.16602	0.00837787	-3.15765	5.80591e-75	1.04017e-73
PI3	4.34689	0.141882	-4.205	1.78859e-64	7.57824e-64
CAMP	4.19833	0.604409	-3.59392	7.04472e-60	2.47066e-59
TRIM34	2.83439	0.320671	-2.51372	2.39888e-75	6.84007e-74
CLSTN1	3.35347	5.43654	2.08306	1.85737e-71	1.30474e-70
SATB1	2.75786	4.87992	2.12205	4.25953e-59	1.4552e-58
SNORA70G	0.0611229	4.68144	4.62032	5.70906e-75	1.02715e-73
AC083798.2	3.40137	0.804647	-2.59672	2.28079e-75	6.84007e-74
POLR2J3	5.34467	0.795813	-4.54886	2.2804e-75	6.84007e-74
MIR4420	0.000189222	3.914	3.91381	2.28077e-75	6.84007e-74
DEFA3	6.36474	0.861357	-5.50339	8.7718e-43	1.96029e-42
NAGK	6.08186	3.82063	-2.26123	2.50535e-71	1.72776e-70
FLT3LG	3.72857	0.440494	-3.28808	7.3428e-75	1.23493e-73
MPL	0.283133	2.82659	2.54345	1.17381e-55	3.59708e-55
FKBP8	9.17398	6.60987	-2.56411	2.3931e-42	5.29519e-42
RHOF	4.04375	0.537927	-3.50582	2.28081e-75	6.84007e-74
RBP7	3.2539	0.409635	-2.84426	2.72504e-54	8.03121e-54
AC060780.3	0.000189222	4.33563	4.33545	2.28076e-75	6.84007e-74
BANP	3.5767	1.17827	-2.39843	2.2808e-75	6.84007e-74
ENO3	3.74686	1.15184	-2.59503	1.0045e-73	1.0726e-72
AP001628.1	0.0171463	2.67069	2.65355	4.2628e-75	8.41681e-74
DBNDD2	2.99881	0.125052	-2.87376	2.28082e-75	6.84007e-74
GBP2	5.9683	2.99268	-2.97562	8.88009e-55	2.65017e-54
TOP2A	2.34516	4.52241	2.17726	6.65744e-31	1.19575e-30
ANXA1	5.75691	8.18609	2.42918	1.12315e-35	2.19951e-35
MIR5587	0.000189222	4.67719	4.677	2.28076e-75	6.84007e-74
CEMIP2	3.93874	1.68451	-2.25423	3.86266e-51	1.04502e-50
MT-ND5	8.18216	11.9394	3.75729	2.16532e-75	6.84007e-74
JUND	5.82748	8.32995	2.50248	2.10133e-62	8.16356e-62
LTF	4.74276	1.36982	-3.37295	9.0832e-34	1.72137e-33
RPPH1	3.00766	0	-3.00766	1.37076e-76	1.85165e-74
SQOR	5.37953	3.13965	-2.23988	3.43559e-60	1.21871e-59
SNORA16B	0.181176	3.42829	3.24711	2.75102e-71	1.88876e-70
RMRP	2.21094	0.0556809	-2.15526	5.8433e-75	1.04358e-73
HNRNPAB	4.70018	7.1151	2.41492	4.00442e-69	2.24047e-68
AC233968.1	2.13115	0.0464695	-2.08468	5.63546e-52	1.55897e-51
AP3S2	3.69743	1.33108	-2.36635	2.52299e-75	6.84007e-74
SMC5	2.33998	4.36279	2.02281	5.41099e-71	3.57929e-70
RBM38	6.18703	4.053	-2.13404	4.15899e-48	1.04667e-47
LILRA5	6.1042	2.19888	-3.90532	1.4284e-27	2.40564e-27
MIR3134	0.000189222	2.18075	2.18056	5.77907e-66	2.64266e-65
PMS2P6	2.2263	0.149302	-2.077	2.76858e-74	3.43951e-73
PPIE	3.98361	1.86561	-2.118	8.45286e-75	1.36118e-73
LTB	5.9496	2.60652	-3.34309	1.39946e-61	5.26617e-61
SLC6A8	3.03073	0.606036	-2.4247	1.28609e-59	4.47451e-59
SULT1A3	3.49997	0.0546401	-3.44533	2.28077e-75	6.84007e-74
HCAR3	4.54406	0.311026	-4.23304	6.77698e-69	3.71132e-68
GTF2IP4	4.14928	1.00909	-3.14019	2.42322e-75	6.84007e-74
CYBC1	6.91845	4.70265	-2.2158	7.18427e-74	7.94002e-73
AC010768.2	0.232247	2.66779	2.43554	5.73787e-73	5.0679e-72
MIR3682	0.000189222	3.65633	3.65614	1.94983e-73	1.89852e-72
EGLN2	5.79742	2.34164	-3.45578	6.50448e-75	1.13135e-73
RNU6-377P	0.000189222	2.46194	2.46175	1.57156e-71	1.11496e-70
MATR3	3.27833	0.827365	-2.45097	2.39874e-75	6.84007e-74
AC099677.1	0.387515	3.02456	2.63704	1.74774e-57	5.66924e-57
AL513327.1	4.03367	1.00821	-3.02546	2.98501e-45	7.0533e-45
SIT1	3.68264	1.0311	-2.65154	3.39042e-66	1.57277e-65
AC092368.3	2.73394	0.181243	-2.5527	2.8768e-75	6.84803e-74
EIF3F	6.51029	4.49461	-2.01567	8.03464e-75	1.31373e-73
N4BP2	0.836844	3.04083	2.20398	1.16676e-73	1.22355e-72
EBI3	2.54978	0.211944	-2.33783	9.45358e-61	3.42705e-60
AL449212.1	0.0629637	3.65413	3.59117	2.28078e-75	6.84007e-74
CELF2-AS1	1.23018	3.71322	2.48304	2.3895e-62	9.25563e-62
MYO1C	2.93313	0.888403	-2.04473	1.40323e-58	4.71436e-58
RPL21P123	0.362494	3.2387	2.8762	3.51459e-72	2.73268e-71
ZNF460	0.86481	3.76676	2.90195	1.61739e-70	1.02334e-69
MIR4477B	0.000189222	4.51119	4.511	1.94983e-73	1.89852e-72
SETP5	0.27684	2.86358	2.58674	1.62436e-74	2.2224e-73
MMP23B	2.05618	0.0163385	-2.03985	2.96972e-74	3.65735e-73
BTAF1	2.92916	4.96381	2.03464	9.36002e-44	2.13635e-43
AC009120.1	0.563708	4.07805	3.51434	2.30393e-75	6.84007e-74
IGHG4	2.59397	4.69913	2.10516	6.73749e-16	9.27093e-16
DEF8	4.86514	2.34535	-2.51978	7.61227e-65	3.27339e-64
EML2	4.27165	1.78888	-2.48277	5.42865e-75	9.9891e-74
RHOH	4.30337	2.09787	-2.2055	1.88978e-59	6.53342e-59
HSD17B7	3.06088	0.797087	-2.26379	2.37475e-75	6.84007e-74
GABARAP	9.16401	3.49556	-5.66845	2.26245e-75	6.84007e-74
AL445524.1	4.00914	0.79833	-3.21081	5.534e-72	4.17873e-71
SNORD13E	0.000189222	4.14402	4.14383	2.28077e-75	6.84007e-74
IGHD1-14	0.000189222	4.07752	4.07733	9.69028e-35	1.86803e-34
ACTA1	2.35664	0.222137	-2.13451	2.70745e-69	1.53042e-68
RPL13	10.3494	8.18492	-2.16443	1.99153e-67	9.90818e-67
ADNP	2.95624	5.182	2.22577	2.15227e-71	1.5007e-70
RNA5SP498	0.430753	3.20299	2.77223	3.68902e-54	1.08329e-53
MLLT10	2.62766	4.74143	2.11376	1.31514e-73	1.36403e-72
RNU6-1095P	0.0141635	2.77477	2.7606	1.592e-74	2.18164e-73
AURKAIP1	5.51233	3.32625	-2.18608	1.66515e-70	1.05161e-69
AC007216.2	0.18881	2.34123	2.15242	1.07602e-74	1.61641e-73
HSPE1P13	0.0531443	2.37562	2.32248	6.57327e-75	1.13813e-73
FGR	7.42422	5.30055	-2.12367	1.8399e-20	2.74501e-20
AC022149.1	2.47046	0.432776	-2.03769	1.34107e-66	6.34027e-66
TPP1	5.5048	8.41481	2.91001	5.70761e-75	1.02715e-73
WDR45	5.12404	2.94131	-2.18274	3.73311e-44	8.59662e-44
AC118754.1	1.51945	3.83849	2.31905	1.85215e-37	3.73016e-37
NME2	6.47554	2.64489	-3.83065	4.38916e-75	8.5563e-74
CAPRIN1	4.5017	6.61044	2.10874	1.18499e-68	6.36111e-68
MUC20-OT1	4.08147	1.52872	-2.55275	2.65353e-75	6.84007e-74
MTCO2P2	0.250574	2.40464	2.15407	4.69674e-69	2.6141e-68
TNFRSF10C	5.4445	0.91205	-4.53245	1.31101e-48	3.33633e-48
AC104083.1	0.520489	3.11355	2.59306	3.02039e-46	7.28558e-46
2021-09-01	4.87365	1.84203	-3.03162	1.49585e-70	9.49975e-70
DMTN	5.03822	1.68842	-3.34981	9.06851e-31	1.62367e-30
AC009951.1	0.354357	2.45148	2.09712	1.85074e-66	8.69676e-66
BAG1	5.54881	2.96585	-2.58296	7.56695e-75	1.25908e-73
AL160408.2	4.31941	0	-4.31941	1.37073e-76	1.85165e-74
H2BFS	2.51581	0.0253636	-2.49045	2.00293e-74	2.61329e-73
AC010880.1	0.000189222	2.06984	2.06966	1.37382e-41	2.99737e-41
NDEL1	5.2059	2.95449	-2.25141	2.07311e-66	9.72019e-66
JUP	2.08867	5.15528	3.06661	4.52312e-44	1.03905e-43
ALAS2	6.04986	3.39474	-2.65512	1.09575e-13	1.45247e-13
MT-TV	0.000189222	3.14732	3.14713	2.28077e-75	6.84007e-74
RNU6-199P	0.000189222	3.86298	3.86279	2.28077e-75	6.84007e-74
GTF2IP1	4.49167	0.13469	-4.35698	2.2807e-75	6.84007e-74
AC245128.3	4.86174	2.42173	-2.44001	5.49181e-19	7.99958e-19
MIR4312	0.000189222	4.94988	4.94969	2.28072e-75	6.84007e-74
LILRB1	4.4783	1.89544	-2.58286	4.52029e-51	1.22061e-50
FGD2	4.36146	2.10207	-2.25939	8.95306e-42	1.96039e-41
AC098591.2	0.413854	2.86727	2.45342	1.02327e-74	1.56619e-73
PEBP1	4.47936	6.62437	2.14501	3.78707e-61	1.39696e-60
MAMDC2	0.204313	2.36946	2.16515	1.03322e-31	1.88422e-31
IL1RN	4.63957	1.68476	-2.9548	1.22824e-35	2.40377e-35
RUBCNL	3.8023	0.852902	-2.9494	9.98294e-65	4.27123e-64
AC025262.3	2.42118	0	-2.42118	1.37075e-76	1.85165e-74
EPDR1	0.997973	3.40306	2.40508	1.07532e-62	4.21608e-62
VAT1	3.68644	6.01589	2.32945	3.88789e-56	1.20731e-55
SNORD11B	0.000189222	2.29968	2.29949	2.28077e-75	6.84007e-74
C3orf80	0.107631	2.28755	2.17992	1.68346e-42	3.73662e-42
SNORA68B	0.0302404	2.53028	2.50004	1.41025e-73	1.45293e-72
POLR2F	4.3851	0.0461608	-4.33894	2.28064e-75	6.84007e-74
MRPL38	4.30165	1.3991	-2.90254	3.5553e-75	7.58344e-74
WDR43	2.3379	4.37422	2.03632	3.86794e-57	1.24124e-56
TMEM173	4.37388	6.80426	2.43037	2.91462e-65	1.28482e-64
AC007431.2	0.0125705	2.0765	2.06393	1.04579e-72	8.85976e-72
TPX2	2.35355	4.46761	2.11406	1.64865e-37	3.32307e-37
SNHG22	2.62493	0.319818	-2.30511	5.40614e-74	6.15881e-73
IGHD3-10	0.000189222	4.16433	4.16414	1.5842e-47	3.94025e-47
AC032044.2	0.379562	2.89946	2.5199	5.94776e-68	3.04637e-67
LRP5	1.0128	3.01847	2.00567	7.22355e-50	1.89466e-49
ESF1	1.25122	3.25144	2.00022	4.10961e-61	1.51366e-60
CD69	3.44686	5.88151	2.43465	2.24319e-29	3.91421e-29
RPS15AP10	0.423898	3.35219	2.92829	2.68219e-74	3.3641e-73
GCSAML	0.327377	2.43698	2.1096	2.32428e-35	4.52933e-35
MYC	3.99612	6.43904	2.44291	4.16873e-45	9.81759e-45
CRISP3	2.41944	0.194939	-2.2245	2.32792e-49	6.04165e-49
TOMM20	4.19376	6.37863	2.18487	9.07085e-63	3.56982e-62
NAMPT	8.45365	3.04313	-5.41052	5.61723e-70	3.38186e-69
MT-CYB	9.835	12.6978	2.86283	4.38905e-75	8.5563e-74
AL357552.2	0.020748	2.34426	2.32352	2.52304e-75	6.84007e-74
SLC15A3	5.77561	1.15831	-4.6173	1.18946e-74	1.73822e-73
MYL6	9.19198	6.88665	-2.30533	6.04213e-74	6.80139e-73
AC092127.2	0.0487613	2.77862	2.72986	2.35091e-75	6.84007e-74
SIGLEC5	4.28576	0.755143	-3.53062	4.62226e-41	9.95988e-41
TREX1	4.51177	0	-4.51177	1.37069e-76	1.85165e-74
AC069282.1	1.10617	3.65941	2.55324	7.19644e-75	1.21997e-73
RAP1B	5.47165	3.19551	-2.27613	5.68021e-73	5.0205e-72
RGS1	3.80528	1.7147	-2.09058	1.74795e-16	2.43554e-16
BIN1	4.21286	1.58173	-2.63113	2.26997e-59	7.83517e-59
AP003108.2	4.1294	0.403528	-3.72587	2.28075e-75	6.84007e-74
TPM1	3.29349	0.583457	-2.71004	2.20958e-69	1.26114e-68
RNU6-118P	0.000189222	4.67049	4.6703	2.28076e-75	6.84007e-74
AC009970.1	0.0745762	2.84197	2.7674	1.7601e-74	2.36629e-73
RNU6-415P	0.000189222	4.54136	4.54118	2.28077e-75	6.84007e-74
IGLL1	0.5909	5.09442	4.50352	2.73439e-52	7.62938e-52
MIR5581	0.000189222	2.65983	2.65964	1.57156e-71	1.11496e-70
CCAR1	3.10453	5.49317	2.38864	2.30533e-71	1.59702e-70
AL356320.1	0.0268916	3.12922	3.10233	9.6337e-75	1.50565e-73
AC023389.2	0.0750714	3.39857	3.3235	2.93537e-75	6.91977e-74
AC133552.4	0.201875	2.69253	2.49066	5.09304e-73	4.55271e-72
SCNM1	5.06924	2.91097	-2.15827	2.55075e-74	3.21623e-73
AC020915.2	0.348353	2.44916	2.1008	5.3085e-70	3.20393e-69
AC018690.1	0.649807	3.0079	2.3581	5.48381e-75	1.0036e-73
AC005730.3	0.50417	3.19999	2.69582	6.27424e-73	5.5102e-72
AC098934.3	0.391378	4.44984	4.05847	1.2018e-74	1.75275e-73
AC103591.3	0.852243	3.66711	2.81486	1.62603e-60	5.83368e-60
MIR221	0.063982	4.52804	4.46405	1.3824e-73	1.42597e-72
F5	3.28963	0.774992	-2.51463	5.93689e-32	1.08804e-31
TXNL4A	4.98164	2.82311	-2.15853	9.25328e-75	1.45836e-73
CCNJL	3.48639	0.0998108	-3.38658	8.15372e-66	3.7007e-65
LINC00570	2.22089	0.098842	-2.12205	2.30445e-27	3.86764e-27
RNU6-196P	0.000189222	2.09611	2.09592	2.28075e-75	6.84007e-74
SCCPDH	2.4331	5.50755	3.07445	5.94389e-75	1.0538e-73
AC146944.2	3.52797	0.34928	-3.17869	1.1068e-48	2.8217e-48
MLEC	3.60265	5.95409	2.35144	7.8316e-69	4.26677e-68
HSP90AB1	6.71899	9.80979	3.09079	6.59939e-71	4.33842e-70
IGHD2-21	0.000189222	2.98037	2.98018	3.6194e-40	7.6572e-40
TBPL1	3.8181	1.45514	-2.36296	2.00526e-74	2.61329e-73
AC079354.1	0.00349597	2.33696	2.33347	2.81926e-75	6.84803e-74
CBWD1	2.89927	0.405224	-2.49405	2.28078e-75	6.84007e-74
CANX	5.22712	7.8584	2.63128	7.06636e-67	3.39936e-66
RNU6-1048P	0.010621	2.39035	2.37973	8.57652e-73	7.36119e-72
AL157392.3	3.54011	1.35049	-2.18962	6.77484e-75	1.16708e-73
LAPTM4A	5.04793	7.20815	2.16021	4.39297e-75	8.5563e-74
LRG1	4.67596	1.70936	-2.9666	1.2744e-34	2.45365e-34
TNRC18	3.62465	5.86072	2.23607	3.00392e-70	1.85175e-69
TTC4	2.41562	0.408795	-2.00683	2.28071e-75	6.84007e-74
AL353813.1	2.50442	0	-2.50442	1.37074e-76	1.85165e-74
AL139220.2	2.13139	0.07878	-2.05261	7.50498e-58	2.46307e-57
PARP4	3.98315	6.02401	2.04086	1.5666e-68	8.33234e-68
PSMA2	4.93501	1.28759	-3.64743	3.34621e-75	7.40715e-74
AL354740.1	2.29904	0.0493028	-2.24974	1.01016e-72	8.57073e-72
EP300	2.82144	5.71188	2.89044	2.81911e-75	6.84803e-74
RN7SL798P	0.927222	3.29689	2.36967	1.62452e-58	5.44384e-58
AC126755.1	2.75433	0.679793	-2.07454	1.8907e-70	1.18484e-69
AC134407.1	0.192204	3.02713	2.83493	2.44783e-75	6.84007e-74
TMOD1	2.74313	0.701442	-2.04169	3.31491e-58	1.10109e-57
METTL7A	2.91021	5.69723	2.78702	9.50595e-68	4.80949e-67
RNU6-141P	0.000189222	2.46619	2.466	1.19423e-69	6.96325e-69
EEF1A1P25	0.116506	3.06094	2.94444	1.06526e-74	1.6045e-73
MRPS11	3.90925	1.57981	-2.32944	2.84785e-75	6.84803e-74
GIMAP1-GIMAP5	2.84259	0.000775225	-2.84181	3.07141e-76	3.18753e-74
P2RY8	3.74932	6.51525	2.76593	3.39286e-70	2.08181e-69
MIPEPP3	0.208653	2.2784	2.06975	4.08222e-70	2.48763e-69
TMCC3	3.37068	0.250491	-3.12019	2.79102e-75	6.84803e-74
2021-03-01	3.56716	1.28579	-2.28137	5.0165e-27	8.36575e-27
OPLAH	2.94925	0.381798	-2.56745	3.78527e-64	1.57712e-63
AC017116.1	2.38931	0	-2.38931	1.37079e-76	1.85165e-74
SEC11C	4.12871	1.44674	-2.68197	6.92893e-73	6.02614e-72
AC090739.1	0.435777	2.58146	2.14568	2.49777e-75	6.84007e-74
ATXN7L3B	2.50003	4.70369	2.20366	2.28072e-75	6.84007e-74
RNU6-595P	0.000189222	4.95408	4.95389	2.28076e-75	6.84007e-74
KREMEN1	2.68673	0	-2.68673	1.37075e-76	1.85165e-74
AP001363.1	0.0234226	3.67709	3.65367	3.15014e-75	7.15843e-74
TSTA3	4.95452	2.9241	-2.03042	1.86444e-61	6.98036e-61
ADAM19	3.35632	1.08181	-2.27451	1.03298e-52	2.90503e-52
SGSH	4.1811	1.39558	-2.78551	1.41652e-62	5.53852e-62
PPIAP42	0.0825497	2.48633	2.40378	7.19644e-75	1.21997e-73
ZMYM3	2.14591	4.62192	2.476	1.62518e-72	1.33433e-71
ORMDL2	4.27808	1.80414	-2.47394	3.31311e-75	7.36164e-74
RPS12P23	0.204852	2.54299	2.33814	2.14871e-57	6.95134e-57
SERF2	8.7501	4.82816	-3.92194	2.3562e-75	6.84007e-74
NUDT22	4.81881	1.85806	-2.96075	4.81033e-75	9.12825e-74
RNASE2	4.96271	8.71002	3.74731	8.53811e-43	1.90882e-42
AC245884.3	0.666265	2.79194	2.12567	2.31017e-67	1.144e-66
AL031281.1	0.232451	3.67058	3.43813	3.89322e-75	7.98344e-74
ARFGEF2	1.61986	3.94998	2.33012	6.92887e-73	6.02614e-72
MT-TY	0.000189222	6.78973	6.78954	2.28075e-75	6.84007e-74
MYO7B	2.72393	0.606485	-2.11745	7.41952e-56	2.28768e-55
ELOC	4.31945	2.28815	-2.0313	4.89187e-72	3.71529e-71
NSUN7	2.15438	0.141646	-2.01274	2.55264e-66	1.19193e-65
RNVU1-18	3.66922	0.26562	-3.4036	6.85151e-68	3.49978e-67
TMED3	3.96493	1.17548	-2.78945	2.52305e-75	6.84007e-74
AC005261.5	0.502229	3.91986	3.41763	2.58985e-73	2.44748e-72
PTPN11	2.43024	4.54359	2.11335	1.71645e-68	9.10945e-68
SPINK2	0.574498	5.02357	4.44907	2.74092e-43	6.19363e-43
MTND4LP30	0.0943911	3.11965	3.02526	1.08687e-74	1.62676e-73
MIR4755	0.000189222	2.89199	2.8918	2.28077e-75	6.84007e-74
GZMH	3.68556	1.49478	-2.19079	1.1931e-21	1.81341e-21
FCGR1B	3.44967	0.531466	-2.9182	1.83523e-28	3.13767e-28
MAL	3.24103	0.825362	-2.41567	9.16061e-59	3.09844e-58
AL451062.2	0.0193195	3.24339	3.22407	2.65361e-75	6.84007e-74
RGL4	4.69516	1.45957	-3.23559	4.67011e-30	8.24879e-30
NDUFA11	5.98806	1.51897	-4.46909	6.00248e-75	1.06087e-73
IGHD2-2	0.000189222	4.2289	4.22871	1.25081e-60	4.50748e-60
RN7SL600P	1.12239	4.19604	3.07365	1.03624e-61	3.91495e-61
MTCO1P53	0.00782019	2.77039	2.76257	2.28073e-75	6.84007e-74
AC138969.1	4.71557	0.052533	-4.66304	2.28072e-75	6.84007e-74
AC241585.2	2.57317	0.0938034	-2.47937	2.30368e-75	6.84007e-74
RCC2	3.67849	7.07762	3.39914	2.28047e-75	6.84007e-74
RNVU1-19	0.147667	3.95827	3.8106	5.46771e-49	1.40363e-48
SNORA71B	0.702962	3.79518	3.09222	4.07271e-71	2.73446e-70
CTRL	2.2552	0.128315	-2.12689	2.84844e-74	3.52841e-73
RPS19BP1	4.86109	2.24356	-2.61753	1.02316e-74	1.56619e-73
R3HDM4	7.56537	5.18712	-2.37826	1.81564e-33	3.42028e-33
RNU6ATAC24P	0.158589	2.92576	2.76717	2.61428e-66	1.22038e-65
RNU6-850P	0.000189222	4.72219	4.722	2.28076e-75	6.84007e-74
ASLP1	0.16287	2.65488	2.49201	2.87679e-75	6.84803e-74
LINC00641	1.52878	3.89988	2.3711	5.82509e-75	1.04148e-73
TXNDC5	4.15636	1.29864	-2.85772	6.33468e-69	3.48131e-68
MARVELD1	2.09804	4.20908	2.11104	1.16816e-42	2.60168e-42
FCGR3A	5.36599	2.5603	-2.80568	4.62971e-21	6.97016e-21
EP300-AS1	0.409183	3.05748	2.64829	5.68329e-74	6.45294e-73
AC104763.3	0.0903132	2.53231	2.44199	3.97247e-75	8.02986e-74
MAP2K6	3.64055	0.838885	-2.80167	9.94535e-74	1.06526e-72
SH3BP5	4.01961	0.666853	-3.35276	2.98941e-70	1.84354e-69
AC068587.2	0.0239271	2.89858	2.87465	2.60268e-74	3.2692e-73
LINC01150	0.762963	4.09429	3.33132	1.37468e-63	5.60409e-63
MYL9	3.7742	0.834241	-2.93996	1.1167e-64	4.77304e-64
AHNAK	3.65697	7.4891	3.83212	2.04911e-71	1.43233e-70
RNU5A-1	0.161784	3.47131	3.30952	3.60519e-66	1.67012e-65
LRRK2	3.50033	1.16389	-2.33644	5.14034e-45	1.20857e-44
ALDH2	4.52603	1.14221	-3.38382	4.20961e-67	2.04772e-66
RPL37A	9.72414	7.5086	-2.21555	2.25168e-62	8.7357e-62
UBE2Q2	2.32633	4.76286	2.43653	2.93541e-75	6.91977e-74
MIR4435-2HG	4.3997	1.299	-3.10071	2.61008e-61	9.70398e-61
AC245100.8	2.56848	0.489617	-2.07886	1.2814e-72	1.06649e-71
OASL	3.20721	0.510085	-2.69713	3.98558e-69	2.23067e-68
CNTRL	2.87343	5.31691	2.44347	1.45306e-73	1.49077e-72
TEC	1.7363	4.59714	2.86084	1.78128e-63	7.22014e-63
ARPC5	6.97836	4.36961	-2.60875	3.20596e-73	2.97036e-72
RNU6-190P	0.000189222	2.49431	2.49412	2.28076e-75	6.84007e-74
GNL3L	2.00904	4.87044	2.8614	2.79092e-75	6.84803e-74
AL513008.1	0.0505824	4.81287	4.76229	1.26366e-74	1.8212e-73
AL139421.1	0.0369785	2.06071	2.02373	6.6691e-74	7.43828e-73
MT1X	4.02108	0.779241	-3.24183	3.72911e-72	2.88631e-71
EIF4E	3.64766	1.30634	-2.34133	1.96546e-74	2.57143e-73
MIR320E	0.0891556	3.32909	3.23994	1.48136e-70	9.41139e-70
CBX7	3.5735	1.32103	-2.25247	7.25808e-71	4.74577e-70
VPREB3	2.62668	0.59871	-2.02797	5.06113e-62	1.93313e-61
MIR3155A	0.000189222	2.0515	2.05131	2.28077e-75	6.84007e-74
MIR3174	0.000189222	4.10339	4.1032	2.28077e-75	6.84007e-74
AC007192.2	2.59493	0	-2.59493	1.37077e-76	1.85165e-74
IGHJ3	0.000189222	4.97713	4.97694	2.28077e-75	6.84007e-74
RNU6-1284P	0.000189222	2.49611	2.49592	1.57156e-71	1.11496e-70
AC021016.3	2.79109	0.311438	-2.47965	2.69504e-73	2.54407e-72
AC139887.1	0.205873	2.44469	2.23882	9.06979e-75	1.43599e-73
SIRT7	4.56873	2.32962	-2.2391	4.71752e-71	3.14878e-70
AC012085.1	2.2726	0.13611	-2.13649	7.4126e-68	3.77619e-67
IGHD6-19	0.000189222	4.92558	4.92539	1.19536e-50	3.19839e-50
HDDC2	3.69083	1.50985	-2.18098	4.65277e-74	5.39075e-73
TPK1	2.91343	0.593698	-2.31973	3.24695e-75	7.30993e-74
SYTL3	4.1659	1.60931	-2.55659	1.58887e-58	5.3307e-58
GALK1	4.27989	1.95059	-2.3293	1.52206e-68	8.10814e-68
LINC01506	2.84069	0.471469	-2.36922	3.55379e-41	7.66999e-41
AMDHD2	3.97649	1.29979	-2.6767	3.05626e-75	7.08704e-74
MYO1E	2.77835	0.586408	-2.19194	3.96616e-59	1.35687e-58
SLC2A3	7.48213	4.66205	-2.82007	6.01155e-38	1.22009e-37
TRIOBP	3.82998	1.31954	-2.51044	5.88412e-75	1.04651e-73
PLXND1	3.58597	6.01579	2.42981	8.03908e-54	2.3349e-53
SNORA2B	0.101927	3.06658	2.96466	2.08135e-72	1.67498e-71
TLE3	5.70863	2.9381	-2.77053	1.16315e-66	5.51903e-66
OPTN	4.58788	1.57069	-3.01718	2.12554e-69	1.21486e-68
INKA2	3.38934	0.695111	-2.69423	3.01874e-70	1.85953e-69
STX16-NPEPL1	3.02533	0.707994	-2.31733	4.32439e-72	3.3094e-71
WASH2P	3.33903	1.2963	-2.04273	4.81644e-70	2.91833e-69
AC020951.1	0.2518	2.96295	2.71116	1.53677e-68	8.17894e-68
UBE2F	4.90205	2.2974	-2.60465	4.89426e-73	4.38225e-72
AMN1	2.72415	0.62399	-2.10016	7.41712e-75	1.24496e-73
RF00002	3.05288	0.0206946	-3.03218	8.53984e-75	1.3725e-73
IL21R	2.84835	0.359356	-2.489	1.75916e-72	1.43464e-71
SLX1B	3.46804	0.0312243	-3.43682	2.27949e-75	6.84007e-74
AC007068.1	3.453	0	-3.453	1.37075e-76	1.85165e-74
PLIN5	3.45972	0.152636	-3.30709	9.39123e-66	4.2499e-65
IL4R	5.74313	3.34908	-2.39405	1.70992e-43	3.88039e-43
RCBTB1	1.95877	4.21973	2.26097	2.39132e-68	1.25502e-67
COL18A1	3.6436	0.864347	-2.77925	5.41111e-49	1.38931e-48
RAB20	4.07185	1.67405	-2.3978	2.69101e-53	7.68474e-53
RNU2-68P	0.00221367	2.04063	2.03842	2.11159e-73	2.04085e-72
METRNL	4.81787	2.23414	-2.58374	6.34597e-31	1.14053e-30
RNU6-1005P	0.000189222	2.61957	2.61938	2.28077e-75	6.84007e-74
HERC2P10	0.118577	2.30818	2.1896	6.08236e-70	3.64513e-69
TMSB4XP6	5.2481	0	-5.2481	1.37059e-76	1.85165e-74
MIR25	0.000189222	3.45237	3.45218	2.28077e-75	6.84007e-74
PBRM1	2.2077	4.53703	2.32933	3.27726e-74	3.97286e-73
SMC3	2.84651	5.41719	2.57068	9.42194e-72	6.96013e-71
PCED1B-AS1	4.9828	1.72668	-3.25612	1.44589e-60	5.20082e-60
LILRA6	5.16764	1.29872	-3.86892	4.70183e-37	9.41675e-37
RNY4P10	0.000189222	4.49846	4.49827	2.28077e-75	6.84007e-74
RNU11	0.0118066	2.2762	2.26439	1.57611e-74	2.16513e-73
PGLYRP1	5.25354	1.19884	-4.0547	3.98667e-26	6.56029e-26
RAB32	4.18903	6.4156	2.22658	2.82268e-36	5.58012e-36
ZDHHC18	5.62959	2.72563	-2.90396	5.68193e-71	3.74976e-70
MB	2.11871	0.0173017	-2.10141	4.18242e-75	8.32571e-74
SNORA28	0.0774244	3.72016	3.64273	1.088e-73	1.14951e-72
MIR3198-1	0.000189222	4.40246	4.40227	2.28076e-75	6.84007e-74
AC010132.3	2.16472	0.0123849	-2.15233	8.6933e-75	1.38973e-73
AL513365.2	0.263142	2.72957	2.46643	3.48455e-75	7.50723e-74
FOPNL	2.36211	4.61379	2.25168	3.80259e-71	2.56419e-70
BEX4	2.71971	4.74332	2.0236	5.64327e-41	1.21396e-40
AC080162.1	0.273954	3.77822	3.50426	2.4727e-75	6.84007e-74
AC125494.1	2.71774	0.151464	-2.56627	1.12014e-74	1.66074e-73
LGALS9C	2.40455	0.045117	-2.35943	1.45448e-74	2.03916e-73
ABHD17A	5.37807	2.92863	-2.44944	1.95426e-68	1.03265e-67
UPK3BL1	4.52041	0.293952	-4.22646	2.44753e-75	6.84007e-74
CXCR2	5.41187	1.06832	-4.34355	3.10612e-34	5.94202e-34
HBG1	2.69234	0.65948	-2.03286	5.12396e-32	9.40571e-32
SMARCC1	3.24852	5.5984	2.34988	9.23516e-70	5.46351e-69
INO80B	3.66275	1.11873	-2.54403	5.46028e-74	6.21632e-73
MIR5690	0.000189222	4.36258	4.36239	2.28076e-75	6.84007e-74
AC005072.1	0.104327	2.1585	2.05418	3.24467e-74	3.93897e-73
REPS2	3.3134	0.715608	-2.59779	8.06936e-25	1.29861e-24
AC068831.4	4.04539	0	-4.04539	1.37073e-76	1.85165e-74
BASP1	6.9746	3.05933	-3.91528	3.034e-56	9.4559e-56
SNORA71C	0.357768	4.52699	4.16922	1.54096e-71	1.10991e-70
AL513314.2	2.67502	0.198739	-2.47628	1.18979e-74	1.73822e-73
MRVI1	2.49053	0.373538	-2.117	1.8094e-39	3.77771e-39
ANP32B	5.89568	8.18367	2.28799	1.14857e-69	6.7377e-69
ARSG	2.8029	0.379713	-2.42319	3.31317e-75	7.36164e-74
AC024940.4	0.0243972	2.78983	2.76544	2.4232e-75	6.84007e-74
PATL2	3.44093	1.44033	-2.0006	4.04274e-70	2.46533e-69
FCF1P7	0.133189	2.48862	2.35543	2.68057e-75	6.84007e-74
CTSG	3.17434	6.09447	2.92012	9.97011e-20	1.47212e-19
DES	2.65296	0.201405	-2.45156	1.0601e-70	6.8267e-70
GGT1	4.20079	1.40847	-2.79232	8.79209e-66	3.983e-65
SNORD70	0.000189222	2.86841	2.86822	2.28077e-75	6.84007e-74
GABPB1-AS1	1.95339	4.06885	2.11546	1.76559e-62	6.87335e-62
TUBB2A	3.20656	0.587255	-2.6193	4.41708e-66	2.03681e-65
AC135048.1	2.43594	0.241477	-2.19446	3.05632e-75	7.08704e-74
COPS9	4.89623	2.1515	-2.74473	7.49137e-75	1.25383e-73
FCGR2A	6.4317	2.99442	-3.43727	1.765e-31	3.20944e-31
HSD11B1	0.40462	3.48561	3.08099	3.03116e-41	6.55365e-41
ANGPT1	0.337161	2.92258	2.58542	2.05463e-45	4.86909e-45
AC108449.2	1.408	4.44014	3.03213	1.06527e-74	1.6045e-73
UBC	9.59624	7.56742	-2.02882	2.57583e-69	1.45989e-68
FAM157B	3.19228	0.108261	-3.08401	3.76836e-58	1.24854e-57
RPL41P1	0.000189222	6.39151	6.39132	2.28061e-75	6.84007e-74
RNASE3	3.39359	5.69859	2.305	1.82151e-19	2.67721e-19
NORAD	3.64226	6.27269	2.63043	3.97218e-75	8.02986e-74
NTMT1	3.58342	1.02245	-2.56097	2.37479e-75	6.84007e-74
AC090114.3	1.04659	4.38779	3.3412	6.5076e-75	1.13135e-73
CYP4F3	3.38441	0.600748	-2.78367	9.67748e-55	2.88511e-54
MAVS	2.66334	5.5821	2.91876	2.35084e-75	6.84007e-74
AC012557.1	0.707376	2.99442	2.28704	1.13775e-72	9.57695e-72
RXRA	5.35347	2.44322	-2.91025	2.92818e-58	9.75678e-58
TGOLN2	4.86404	7.33961	2.47557	2.84719e-75	6.84803e-74
EIF3C	5.82158	0.638749	-5.18283	2.28044e-75	6.84007e-74
KLRK1	3.4079	0.163147	-3.24476	2.06041e-67	1.02359e-66
DAPK2	3.71433	0.181814	-3.53252	7.56774e-75	1.25908e-73
FLCN	3.91935	1.90942	-2.00993	7.77241e-71	5.06263e-70
ANKRD37	3.46475	0.29329	-3.17146	3.38066e-75	7.42437e-74
INAFM2	2.33151	5.04151	2.71	7.36552e-72	5.47907e-71
ATG101	3.55513	1.29392	-2.26121	4.13586e-75	8.26202e-74
RNU6-1016P	0.000189222	5.27946	5.27927	2.28076e-75	6.84007e-74
POLD4	6.24163	2.24953	-3.9921	2.59957e-75	6.84007e-74
SCARNA9	2.44708	6.23979	3.79271	3.05475e-65	1.34485e-64
HINT1	5.49167	7.53357	2.0419	8.60269e-44	1.96534e-43
FP236383.2	10.8526	0.685591	-10.167	2.21085e-75	6.84007e-74
DYSF	4.99994	2.96363	-2.03631	1.69389e-19	2.49084e-19
EPHB1	2.20235	0.0956965	-2.10666	4.03567e-72	3.0968e-71
MTND4P12	0.381865	6.56653	6.18467	1.22616e-74	1.78217e-73
RNA5SP317	0.0343166	3.03997	3.00566	1.92644e-74	2.53978e-73
OCRL	1.22192	3.26011	2.03818	3.2469e-75	7.30993e-74
AC092279.2	0.846878	3.04529	2.19841	1.44283e-69	8.34438e-69
CYP51A1	2.54349	0.234788	-2.3087	2.28081e-75	6.84007e-74
CD81	5.80869	3.45878	-2.34991	3.51571e-65	1.5422e-64
GOLPH3	3.61929	6.33378	2.71449	7.95776e-75	1.30364e-73
CHI3L2	3.46759	0.245848	-3.22175	6.18814e-75	1.08579e-73
MOB2	4.14681	1.91101	-2.2358	3.0304e-72	2.37575e-71
RNF216-IT1	0.0369567	2.90056	2.86361	2.28077e-75	6.84007e-74
EIF4EBP2	3.84283	5.8662	2.02338	5.97428e-74	6.73447e-73
CCDC159	4.91534	2.4885	-2.42684	3.72598e-66	1.72537e-65
KIAA1147	2.00701	4.38825	2.38124	3.33963e-56	1.03932e-55
ZBTB12BP	0.233821	2.2464	2.01258	2.44785e-75	6.84007e-74
MIR4261	0.000189222	2.44966	2.44947	3.68025e-64	1.53415e-63
MYL2	2.22567	0.00510185	-2.22057	2.56385e-75	6.84007e-74
PLBD1	5.43737	2.6131	-2.82427	1.54484e-24	2.47411e-24
RNF157	2.57311	0.345887	-2.22722	3.11721e-74	3.80049e-73
MTCYBP18	0.0857588	3.02952	2.94376	2.39888e-75	6.84007e-74
ECHDC2	4.03272	1.50921	-2.52351	1.80943e-70	1.13724e-69
SAMHD1	3.96789	6.33795	2.37006	3.40788e-28	5.79732e-28
CFD	4.4875	7.24365	2.75615	1.52281e-28	2.60879e-28
PIK3R2	2.36108	0.15576	-2.20532	2.28075e-75	6.84007e-74
FEZ1	2.31427	0.123521	-2.19075	4.19429e-71	2.81382e-70
SELENBP1	4.06863	1.21986	-2.84877	1.09512e-33	2.07148e-33
AQP9	5.99434	1.44185	-4.55249	7.22631e-45	1.69294e-44
RNU6-1322P	0.000189222	2.02824	2.02805	1.57156e-71	1.11496e-70
OTUD4	1.86759	4.11483	2.24724	1.9655e-74	2.57143e-73
UBL5	7.0215	4.71167	-2.30983	2.75556e-72	2.17834e-71
ARID5A	6.09681	3.58507	-2.51174	6.90763e-69	3.77988e-68
AC136475.1	2.48471	0.355737	-2.12897	2.43828e-72	1.93923e-71
MT-TI	0.000189222	3.04859	3.0484	2.28076e-75	6.84007e-74
AC063950.1	0.501298	2.94877	2.44747	5.68122e-73	5.0205e-72
CD163	4.3883	2.11703	-2.27127	5.67379e-21	8.53387e-21
NFKB2	5.20236	2.71637	-2.486	3.99032e-65	1.74245e-64
TUBA8	2.5333	0.128257	-2.40504	2.49776e-75	6.84007e-74
AC024075.1	0.688768	3.54624	2.85748	2.32736e-75	6.84007e-74
RNU6-761P	0.0117097	2.45152	2.43981	8.24284e-73	7.09626e-72
PAGR1	3.35147	1.13968	-2.21179	8.80025e-75	1.39851e-73
BCL3	5.56231	3.40448	-2.15783	1.11602e-40	2.38478e-40
MAP1LC3A	3.23973	0.873336	-2.3664	2.91613e-53	8.31783e-53
B4GALT6	1.10023	3.26772	2.16748	2.65269e-38	5.42523e-38
RAB11FIP1P1	1.40968	3.77404	2.36437	6.80708e-72	5.07697e-71
MIR6774	0.000189222	2.40581	2.40562	4.48157e-49	1.15395e-48
HSF4	3.05898	0.619722	-2.43926	1.50143e-72	1.2357e-71
AC117382.1	0.360177	2.78719	2.42701	6.84343e-75	1.17771e-73
FCMR	5.49292	3.22219	-2.27073	3.57614e-46	8.61325e-46
CCDC107	3.62569	0.438789	-3.1869	2.37483e-75	6.84007e-74
LINC01835	0.266066	2.93021	2.66414	4.54537e-17	6.38882e-17
AL138785.1	0.0440288	2.13091	2.08688	4.76252e-75	9.05677e-74
CD177	5.56396	0.181392	-5.38257	4.86831e-54	1.42271e-53
RPL34P20	0.0797036	2.1542	2.0745	3.21865e-71	2.19126e-70
CD48	6.89799	3.74685	-3.15114	6.24154e-62	2.37706e-61
EIF2S2P3	0.274875	2.40653	2.13165	3.55557e-75	7.58344e-74
IGHD6-13	0.000189222	4.7638	4.76361	3.00619e-52	8.37823e-52
TET2-AS1	0.0315957	2.13543	2.10384	7.26922e-75	1.22744e-73
TFEB	5.43923	1.52271	-3.91651	4.21931e-75	8.34225e-74
RAB11FIP4	3.20834	0.408385	-2.79995	3.38063e-75	7.42437e-74
APBB1	2.63225	0.415131	-2.21712	1.59204e-64	6.76405e-64
AC013437.1	0.0285367	3.23054	3.202	3.41486e-75	7.45151e-74
SLC37A3	3.43221	0.363231	-3.06898	2.30391e-75	6.84007e-74
IL3RA	2.59573	5.96477	3.36904	1.99066e-72	1.60802e-71
MED13L	2.63003	4.97721	2.34718	5.27355e-69	2.92272e-68
AC244669.1	3.1155	0.565067	-2.55043	1.96554e-74	2.57143e-73
CATIP-AS1	2.21011	0.0708233	-2.13929	5.66274e-68	2.90301e-67
RNU7-40P	0.000189222	3.38745	3.38726	2.28077e-75	6.84007e-74
ZNF410	3.90837	0.673149	-3.23523	2.28064e-75	6.84007e-74
MAN1A1	3.33503	5.46088	2.12585	2.66206e-37	5.3499e-37
PPIAP41	0.178249	3.92031	3.74206	1.0045e-73	1.0726e-72
AC010536.2	0.0113417	2.52079	2.50945	3.41486e-75	7.45151e-74
GUK1	8.03519	3.94642	-4.08878	2.27816e-75	6.84007e-74
NUDT4B	2.30538	0.0111292	-2.29425	5.05403e-75	9.43139e-74
PPP4R1L	3.08056	0.605473	-2.47509	8.88928e-75	1.41134e-73
MTCO1P40	0.190309	4.79769	4.60738	1.51411e-74	2.09514e-73
STX8P1	0.0539643	2.06791	2.01394	1.36128e-69	7.89678e-69
CCND2	3.41687	5.63959	2.22272	2.56154e-36	5.06656e-36
SLC31A2	3.84567	0.842906	-3.00276	6.33473e-52	1.74886e-51
NACA	8.76378	6.6351	-2.12869	1.95312e-74	2.56498e-73
MRPL53	4.78791	1.56953	-3.21838	2.42315e-75	6.84007e-74
MIR3153	0.000189222	2.0317	2.03151	1.94981e-73	1.89852e-72
SNORD101	0.000189222	3.93496	3.93477	2.28077e-75	6.84007e-74
AC012615.3	3.04594	0.0394599	-3.00648	1.36658e-73	1.41221e-72
GMPR	4.1562	1.78798	-2.36822	7.20575e-38	1.46089e-37
AC022018.1	0.0760875	2.45237	2.37629	4.00404e-74	4.73584e-73
AL132780.3	2.42995	0	-2.42995	1.37077e-76	1.85165e-74
AC113191.1	0.616397	4.12778	3.51139	1.34164e-73	1.38816e-72
PDE4DIP	2.56386	0.353111	-2.21075	2.28078e-75	6.84007e-74
AC008894.2	4.61046	1.60653	-3.00393	1.48939e-67	7.4579e-67
TGFBRAP1	1.99633	4.8112	2.81487	1.49895e-74	2.07755e-73
SOX4	1.08183	5.77141	4.68958	4.89152e-74	5.61766e-73
AC116348.4	2.14047	0.0446528	-2.09581	5.317e-63	2.11191e-62
AL355816.2	2.43613	0	-2.43613	1.37076e-76	1.85165e-74
VEGFA	4.4412	0.979373	-3.46182	1.10067e-63	4.50119e-63
CBS	2.07326	0.0160815	-2.05718	2.05975e-73	1.99414e-72
AL158832.1	0.0309916	2.26292	2.23193	2.15122e-74	2.77174e-73
RNU4-62P	0.540786	3.95722	3.41643	3.97321e-56	1.23334e-55
GTF2IRD2	2.4271	0.259231	-2.16787	2.28079e-75	6.84007e-74
RNU7-170P	0.000189222	2.06191	2.06172	1.94983e-73	1.89852e-72
TSTD1	4.74727	2.7049	-2.04237	6.02504e-65	2.60811e-64
ELK3	2.044	4.14764	2.10365	1.15526e-65	5.20721e-65
IGHD3-9	0.000189222	4.87911	4.87892	5.77903e-66	2.64266e-65
TBC1D10A	3.62835	0.987556	-2.6408	2.47266e-75	6.84007e-74
PGGHG	6.30994	3.53911	-2.77083	6.08276e-50	1.59939e-49
INO80D	1.31495	3.35021	2.03525	3.09794e-73	2.8782e-72
CD7	4.4579	2.39569	-2.06221	2.04108e-14	2.73774e-14
NDUFB8	5.84198	3.23136	-2.61062	2.57347e-75	6.84007e-74
MMP25	6.24434	1.35062	-4.89373	4.03596e-43	9.08145e-43
SLC26A6	4.20853	2.08505	-2.12349	3.92144e-58	1.29826e-57
MTCP1	2.3989	0.336813	-2.06208	1.26371e-74	1.8212e-73
GLRX	5.61144	2.73037	-2.88107	9.8044e-73	8.33607e-72
RNU4-39P	0.0306189	2.06666	2.03604	4.17495e-73	3.78378e-72
Z95152.1	1.14164	3.60142	2.45978	5.17279e-69	2.86871e-68
AC008937.2	0.0470671	2.2997	2.25263	5.11043e-75	9.47494e-74
C11orf98	4.81756	1.43811	-3.37946	2.87651e-75	6.84803e-74
AC026471.4	0.987587	4.09577	3.10818	2.87713e-74	3.55619e-73
STX1A	2.37368	0.206026	-2.16765	6.79289e-73	5.93506e-72
SNORD11	0.000189222	3.80446	3.80427	2.28077e-75	6.84007e-74
PET100	4.16162	2.05083	-2.11078	2.75098e-71	1.88876e-70
GAPDHP61	0.156925	3.30652	3.14959	2.35092e-75	6.84007e-74
S100A9	10.6718	8.61903	-2.0528	1.05456e-20	1.57804e-20
ATP6V0C	7.43091	3.88246	-3.54845	1.54108e-73	1.57344e-72
CINP	4.02141	1.65873	-2.36268	2.4976e-75	6.84007e-74
KIAA0100	3.90749	6.13113	2.22364	3.16913e-70	1.94795e-69
RNA5SP474	0.000189222	2.22644	2.22625	2.28077e-75	6.84007e-74
MGAT2	2.77132	0.488308	-2.28301	1.28138e-72	1.06649e-71
SMG1P1	2.53462	0.447272	-2.08735	5.65189e-75	1.02122e-73
TPTEP1	2.86374	0.325642	-2.5381	5.79289e-59	1.97111e-58
GSTM2	4.24765	1.67741	-2.57023	7.57735e-60	2.65418e-59
MIR6739	0.000189222	2.18111	2.18092	2.28077e-75	6.84007e-74
EGFL7	2.1825	4.48906	2.30657	2.64846e-30	4.70137e-30
NIPSNAP3A	2.54856	4.69101	2.14246	2.94763e-73	2.75804e-72
HAGH	4.91378	1.45535	-3.45843	1.16601e-74	1.71097e-73
DARS-AS1	2.24436	0.227897	-2.01646	4.94056e-74	5.67016e-73
AC092139.2	0.25415	2.28066	2.02651	5.21608e-72	3.95623e-71
ANKMY2	1.22628	3.42861	2.20233	2.41545e-73	2.30191e-72
SERF1B	2.52119	0.0845264	-2.43666	2.28081e-75	6.84007e-74
MCM6	2.98748	5.08476	2.09728	9.07144e-58	2.96687e-57
ATP5MF	6.74297	4.60833	-2.13464	5.53146e-69	3.05734e-68
SLAMF1	3.04697	0.52922	-2.51774	1.37121e-64	5.84032e-64
RNA5SP493	0.000189222	2.45268	2.45249	1.94983e-73	1.89852e-72
MALSU1	3.81439	1.2153	-2.5991	1.43994e-74	2.02376e-73
GPSM1	0.976425	3.24909	2.27267	8.03465e-52	2.20956e-51
NOLC1	3.32015	5.81157	2.49142	3.51037e-62	1.35234e-61
ERMP1	1.64405	4.19572	2.55167	6.99792e-73	6.07986e-72
BBC3	3.44464	0.735198	-2.70944	2.10849e-74	2.72698e-73
KIFC3	2.54887	0.51144	-2.03743	9.6202e-56	2.95819e-55
PLAUR	5.48186	3.26953	-2.21233	1.51029e-23	2.37023e-23
AC005154.4	0.115329	2.53284	2.41751	7.52966e-75	1.25889e-73
HSPA1A	7.37724	3.35842	-4.01882	7.53141e-47	1.84412e-46
EHD1	5.98991	3.63796	-2.35195	9.99714e-73	8.48954e-72
GRAP	2.9892	0.426372	-2.56283	2.4478e-75	6.84007e-74
NDUFA13	5.98493	2.06435	-3.92059	2.5738e-75	6.84007e-74
NCOA4	5.33066	8.51998	3.18931	2.20804e-73	2.12082e-72
AC084018.1	1.71715	4.53863	2.82147	1.28136e-72	1.06649e-71
CARD16	4.66953	2.24686	-2.42267	1.1196e-53	3.24185e-53
INO80B-WBP1	2.77997	0.014311	-2.76566	2.6992e-72	2.13577e-71
SLC15A2	1.69644	4.29966	2.60322	3.91773e-72	3.01458e-71
ADORA2A	4.30139	0.166222	-4.13517	2.2808e-75	6.84007e-74
KRT23	3.19797	0.189198	-3.00878	2.96038e-57	9.53552e-57
CMTM2	5.01905	0.537938	-4.48111	4.24657e-33	7.93812e-33
KPNA2P3	2.40503	0	-2.40503	1.37078e-76	1.85165e-74
MT-ND4L	9.88104	12.8536	2.97255	1.34823e-73	1.39409e-72
LRCH4	6.108	3.63749	-2.47052	1.65354e-63	6.71293e-63
IGHD4-17	0.000189222	4.77354	4.77335	4.917e-43	1.10333e-42
AC005392.2	3.62527	0.864152	-2.76112	2.5644e-24	4.08519e-24
SRSF1	4.8786	6.97999	2.10139	3.08784e-56	9.61932e-56
AC020913.1	0.0764448	2.37074	2.29429	3.08728e-75	7.12965e-74
SYPL1	3.55039	5.9764	2.426	5.91495e-74	6.67589e-73
CCNI	6.39062	8.87247	2.48185	2.9629e-75	6.96068e-74
SLC22A18	3.97955	0.997146	-2.98241	4.49934e-70	2.73014e-69
SNORD71	0.000189222	3.25761	3.25742	1.94983e-73	1.89852e-72
AC009630.3	2.71802	0	-2.71802	1.37074e-76	1.85165e-74
DGKA	5.31824	3.19621	-2.12203	9.37002e-61	3.39769e-60
MBD2	5.63045	3.59811	-2.03234	2.42201e-69	1.3773e-68
DSTNP1	0.994514	3.19591	2.20139	1.30347e-66	6.16765e-66
AC106795.1	2.70458	0.596626	-2.10795	3.89318e-75	7.98344e-74
PFKM	2.98049	0.667666	-2.31283	1.29101e-71	9.38216e-71
KIAA0391	3.25229	1.08774	-2.16455	2.32723e-75	6.84007e-74
CCDC32	3.52068	1.32256	-2.19813	2.37474e-75	6.84007e-74
SLC51A	3.21512	0.450068	-2.76505	9.82937e-75	1.52504e-73
ODF3B	4.56108	2.29155	-2.26953	1.62144e-46	3.93848e-46
TM9SF2	4.38089	6.69992	2.31903	7.22374e-74	7.96868e-73
SCML2	0.367344	2.57689	2.20955	2.53321e-68	1.32662e-67
TCN1	3.08449	0.92921	-2.15528	3.66606e-22	5.61724e-22
ANKRD10-IT1	2.09127	5.4575	3.36623	2.57449e-75	6.84007e-74
AC139795.2	0.858543	4.13593	3.27739	1.88524e-72	1.52725e-71
HIST2H2AA3	7.07599	0.0715036	-7.00448	2.17196e-74	2.78909e-73
SPSB3	4.97018	0.277474	-4.69271	2.28036e-75	6.84007e-74
MIR3680-1	0.000189222	2.30817	2.30798	1.57156e-71	1.11496e-70
BRI3	6.69585	2.34782	-4.34804	1.8441e-73	1.8561e-72
MBP	4.74248	2.59865	-2.14383	4.085e-74	4.8182e-73
MIR548AA1	0.000189222	3.59749	3.5973	1.94983e-73	1.89852e-72
MGAM	3.59965	0.730682	-2.86897	1.96139e-25	3.18782e-25
RF02126	0.000189222	2.37153	2.37134	1.94983e-73	1.89852e-72
RNF139	2.82671	4.92967	2.10296	3.59135e-75	7.64093e-74
CRISPLD2	3.09244	0.866508	-2.22593	4.61838e-34	8.80037e-34
MSL3	5.70637	3.5374	-2.16897	7.84821e-71	5.10809e-70
AL627309.6	6.41018	1.15917	-5.25102	1.11379e-59	3.88299e-59
AC012321.1	3.7834	0	-3.7834	1.37075e-76	1.85165e-74
ATP6V0D1	6.21113	3.43288	-2.77825	9.65989e-59	3.26472e-58
AC125611.3	3.25041	0.0300838	-3.22033	1.83656e-70	1.15301e-69
ERLIN1	3.32324	5.49712	2.17388	1.06355e-60	3.84322e-60
ARPC4-TTLL3	4.20626	0.368638	-3.83763	1.05458e-74	1.5913e-73
RNA5SP194	0.0115465	2.35893	2.34738	1.04404e-74	1.58521e-73
LDB1	4.37399	6.75824	2.38425	2.96478e-74	3.65412e-73
HHEX	2.89931	5.6885	2.78919	2.38564e-60	8.50871e-60
SNORA75	0.159596	4.54754	4.38795	1.65721e-74	2.26189e-73
DIABLO	4.12551	0.961652	-3.16386	2.28065e-75	6.84007e-74
GBP1	3.38256	1.0435	-2.33905	3.09718e-54	9.10903e-54
AL355310.2	2.19224	0	-2.19224	1.37076e-76	1.85165e-74
SSR4	6.7881	4.34128	-2.44682	8.03657e-73	6.9257e-72
E2F3-IT1	0.041079	2.33762	2.29655	4.39365e-75	8.5563e-74
C7orf50	4.22204	1.20476	-3.01728	6.02985e-73	5.30926e-72
CKAP4	4.30567	2.20293	-2.10274	1.39886e-32	2.59466e-32
AC125603.1	0.0099331	3.93059	3.92066	1.11379e-59	3.88299e-59
NPIPB5	5.23677	0.92291	-4.31386	2.28067e-75	6.84007e-74
GSE1	2.37566	5.17539	2.79973	2.30545e-71	1.59702e-70
AL031717.1	0.811236	3.87994	3.06871	4.16771e-74	4.90217e-73
RNU6-1099P	0.000189222	2.30631	2.30612	1.94983e-73	1.89852e-72
MXD3	4.93356	1.73569	-3.19787	2.49362e-71	1.72036e-70
RNU6-789P	0.000189222	2.93214	2.93195	2.28077e-75	6.84007e-74
AL355922.1	2.14094	5.32865	3.18771	2.68352e-40	5.68928e-40
AL133243.3	0.68928	2.73532	2.04604	4.12625e-74	4.86013e-73
LITAF	7.67486	5.21926	-2.4556	4.06751e-67	1.98194e-66
RPS20P15	0.0545109	2.17581	2.1213	8.87953e-73	7.59445e-72
AC024267.6	3.5564	0.0118846	-3.54451	1.98057e-75	6.84007e-74
CEBPA	3.02101	5.55747	2.53646	1.82598e-44	4.23697e-44
SNORD19C	0.000189222	2.47973	2.47954	2.28076e-75	6.84007e-74
TFF3	2.10755	0.0993374	-2.00821	1.04495e-66	4.97068e-66
CTTN	2.39335	0.259563	-2.13379	1.17209e-72	9.84647e-72
TEN1	3.35614	0.138884	-3.21726	2.28079e-75	6.84007e-74
AC011939.1	0.247933	2.735	2.48707	9.09048e-74	9.81725e-73
KMT2A	2.30848	4.75592	2.44744	2.17355e-71	1.51244e-70
RNU5E-4P	0.0502288	4.00778	3.95755	1.10995e-73	1.17046e-72
AC002059.2	0.000189222	2.4145	2.41432	1.94983e-73	1.89852e-72
NLRP6	2.71734	0.272756	-2.44458	1.84543e-49	4.80115e-49
RUNX2	1.54469	4.54187	2.99717	1.06614e-67	5.37972e-67
FCRLA	2.92462	0.548716	-2.3759	2.59494e-62	1.00468e-61
RNU7-84P	0.000189222	2.79962	2.79943	1.57156e-71	1.11496e-70
CD68	5.94574	0.555157	-5.39058	2.31956e-72	1.8517e-71
ANAPC15	4.40896	1.26446	-3.14451	2.35086e-75	6.84007e-74
RNU7-70P	0.000189222	2.24821	2.24802	1.57156e-71	1.11496e-70
RNA5SP82	0.000189222	4.68101	4.68082	2.28075e-75	6.84007e-74
MKI67	2.07276	4.3019	2.22914	3.80155e-35	7.38189e-35
HSPA6	5.75405	0.586073	-5.16798	3.21621e-65	1.41301e-64
GPR84	2.97257	0.48599	-2.48658	6.13629e-60	2.15784e-59
TRIM69	3.70982	0.925707	-2.78412	1.96556e-74	2.57143e-73
CXCR1	6.09443	0.319496	-5.77493	2.5394e-46	6.13579e-46
AC090617.7	0.028162	2.72565	2.69749	1.43992e-74	2.02376e-73
NOL12	3.67988	1.20658	-2.4733	2.81923e-75	6.84803e-74
DMWD	2.82095	0.597216	-2.22373	3.88839e-70	2.3755e-69
AC125603.2	0.0178327	4.16703	4.1492	9.40187e-64	3.85311e-63
CHKB-CPT1B	2.73649	0.463307	-2.27319	1.23855e-74	1.79865e-73
SMIM27	3.20387	0.734291	-2.46958	4.52854e-75	8.70912e-74
AC002558.3	0.0677594	2.51883	2.45107	2.76294e-75	6.84803e-74
MDM4	3.4983	5.74655	2.24826	8.79441e-72	6.5192e-71
RNU5B-2P	0.088339	2.93484	2.8465	1.30477e-70	8.32697e-70
TLR10	2.6915	0.681239	-2.01026	4.62385e-54	1.3522e-53
FCGR1A	4.34574	1.55191	-2.79383	8.15625e-24	1.2862e-23
AC020908.3	0.154205	2.36002	2.20581	1.21394e-74	1.76895e-73
PADI2	4.4961	1.44884	-3.04727	2.43969e-40	5.17557e-40
CALR	6.67267	9.83314	3.16047	3.67995e-75	7.7039e-74
RNU6-875P	0.000189222	2.00594	2.00575	2.28077e-75	6.84007e-74
MT2A	5.06055	2.74505	-2.3155	1.28684e-45	3.06622e-45
GET4	4.09442	0.470236	-3.62419	2.30373e-75	6.84007e-74
LINC00106	1.00284	4.47526	3.47242	2.30397e-75	6.84007e-74
GUSBP11	3.98974	0.376308	-3.61343	2.30388e-75	6.84007e-74
ARL6IP5	5.19294	7.24847	2.05553	7.43676e-71	4.85701e-70
HIST1H4I	1.01073	3.26702	2.25629	1.52204e-63	6.18554e-63
PM20D2	1.31515	4.53533	3.22018	9.51539e-72	7.02611e-71
RNU6-834P	0.00866663	2.451	2.44233	7.53873e-73	6.52315e-72
YWHAQ	5.01851	7.24451	2.22599	1.34287e-68	7.18732e-68
TOP3B	3.39217	0.149023	-3.24314	2.28077e-75	6.84007e-74
KIT	0.389113	5.55287	5.16376	2.71191e-70	1.68215e-69
AC245060.5	0.320006	3.2383	2.9183	1.90725e-74	2.5203e-73
HNRNPA1P14	0.0765337	2.20808	2.13154	2.28078e-75	6.84007e-74
BCKDHA	3.88087	1.09901	-2.78186	2.90586e-75	6.88844e-74
MIR766	0.000189222	2.06637	2.06619	1.57156e-71	1.11496e-70
AP001458.1	0.000189222	2.05805	2.05786	1.94983e-73	1.89852e-72
GFI1	2.22842	4.80318	2.57476	9.00371e-43	2.01159e-42
INO80E	4.42172	2.33488	-2.08684	6.50694e-75	1.13135e-73
NBPF15	2.74246	0.582195	-2.16027	1.08686e-74	1.62676e-73
SPCS2P4	3.25283	0.406635	-2.8462	2.28077e-75	6.84007e-74
MYCN	0.0926897	2.33382	2.24113	2.77194e-54	8.16519e-54
AC093484.4	0.216964	2.75728	2.54032	4.65273e-74	5.39075e-73
MAP3K7CL	2.78117	0.611811	-2.16936	1.80345e-71	1.27048e-70
IGHD1-26	0.000189222	2.71326	2.71307	3.2449e-16	4.4985e-16
SDF2	4.75425	2.75024	-2.00402	7.12387e-75	1.21257e-73
RNU4ATAC18P	0.046165	3.1985	3.15233	6.7361e-74	7.49833e-73
CDC26	4.21724	1.73031	-2.48693	2.28059e-75	6.84007e-74
AC024896.1	1.18811	4.64316	3.45506	4.95845e-75	9.31488e-74
CHI3L1	4.195	0.819603	-3.37539	7.04363e-56	2.17336e-55
DNAJB2	4.88978	1.35002	-3.53976	2.30378e-75	6.84007e-74
CYTL1	0.785343	5.13214	4.3468	5.17133e-55	1.55396e-54
LUZP1	1.25507	3.26537	2.01029	3.44579e-72	2.68163e-71
RNA5SP464	0.000189222	2.35186	2.35167	2.28077e-75	6.84007e-74
AC087752.2	0.0807534	2.36901	2.28825	7.29678e-74	8.03826e-73
ZNHIT3	3.4497	1.37731	-2.0724	3.93255e-75	8.01612e-74
AL049840.4	3.1434	5.15284	2.00944	8.79996e-75	1.39851e-73
ZNF22	2.22129	4.31304	2.09175	3.86998e-66	1.79084e-65
MIR645	0.000189222	2.57093	2.57074	2.28077e-75	6.84007e-74
FCAR	4.75708	2.25473	-2.50235	1.09989e-19	1.62261e-19
SMN2	2.93174	0.529692	-2.40205	7.17479e-70	4.27575e-69
GP9	2.8623	0.721327	-2.14097	3.14318e-24	4.99691e-24
MEI1	3.87161	0.777706	-3.0939	2.60064e-75	6.84007e-74
LTA	3.08601	0.207821	-2.87819	2.2847e-74	2.91496e-73
AC130304.1	3.06071	0	-3.06071	1.37075e-76	1.85165e-74
RAB5IF	6.32409	4.31864	-2.00545	5.35784e-56	1.65831e-55
CPNE5	3.07436	0.659528	-2.41483	3.92641e-70	2.39783e-69
CRYAB	2.39389	0.0294213	-2.36447	2.27955e-75	6.84007e-74
USB1	5.1575	2.9103	-2.2472	7.7215e-63	3.04462e-62
STEAP4	2.59065	0.185277	-2.40537	2.0053e-55	6.09578e-55
S100P	5.95172	1.44591	-4.50582	4.7128e-32	8.65752e-32
TBC1D7	3.51539	0.959443	-2.55594	2.28072e-75	6.84007e-74
ALG13-AS1	0.0103715	3.45409	3.44372	2.39885e-75	6.84007e-74
LIN7A	3.48811	1.0237	-2.46441	4.70806e-42	1.0373e-41
RPP21	3.79402	0.771148	-3.02287	3.24668e-75	7.30993e-74
FTH1P11	2.76474	0.356039	-2.4087	5.57237e-71	3.68174e-70
HM13-IT1	0.704532	3.86981	3.16528	2.81933e-75	6.84803e-74
AL133330.1	0.79435	2.87131	2.07696	1.94676e-65	8.66697e-65
TSEN34	5.20111	2.18477	-3.01634	6.08701e-66	2.77974e-65
MX2	5.82556	1.8073	-4.01826	2.76353e-74	3.4364e-73
SERGEF	3.24483	1.1233	-2.12154	2.99519e-75	7.00252e-74
GABARAPL2	6.29559	3.89879	-2.39681	2.84684e-75	6.84803e-74
CCL3L1	2.99536	0.979113	-2.01624	4.30387e-34	8.2075e-34
CERS6	1.68974	3.93244	2.2427	2.45776e-69	1.39577e-68
IL18RAP	5.01687	0.797153	-4.21971	2.79588e-51	7.59188e-51
MIR647	0.000189222	5.43593	5.43574	2.28073e-75	6.84007e-74
MXRA7	2.85842	0.592713	-2.2657	2.35365e-60	8.39637e-60
ZNF121	1.49107	4.25487	2.7638	6.31378e-75	1.10442e-73
SERPINA1	7.75634	4.30443	-3.45191	5.22237e-26	8.57713e-26
RN7SL1	7.45172	0	-7.45172	1.36987e-76	1.85165e-74
RNU6-194P	0.000189222	2.45397	2.45378	1.57156e-71	1.11496e-70
TSPAN14	5.02147	2.7973	-2.22417	4.1956e-51	1.13438e-50
KYNU	3.41987	0.805106	-2.61477	8.74824e-73	7.48969e-72
AL133243.2	0.470076	2.63908	2.16901	1.73878e-73	1.75841e-72
MT-ND2	10.0716	12.8144	2.74275	2.26516e-75	6.84007e-74
MIR210HG	3.0404	0.191205	-2.84919	4.81748e-68	2.48239e-67
PYURF	3.15658	0.995094	-2.16148	1.61739e-70	1.02334e-69
NEDD9	4.25765	1.30298	-2.95467	2.7364e-74	3.4096e-73
RNASEK	8.14601	2.27008	-5.87593	2.27453e-75	6.84007e-74
ANXA2	6.35738	4.02369	-2.33369	3.06873e-44	7.082e-44
COL9A3	2.44534	0.213347	-2.23199	2.00935e-71	1.40564e-70
AC009831.3	0.263156	2.54766	2.28451	7.48411e-68	3.81034e-67
MPZL3	3.13517	0.892721	-2.24245	2.79312e-60	9.93291e-60
HILPDA	4.25577	1.7227	-2.53307	1.43315e-15	1.95985e-15
GNLY	5.69324	2.36048	-3.33276	3.03696e-26	5.00717e-26
RPL41P5	0.000189222	7.04778	7.0476	2.28069e-75	6.84007e-74
SNORD12B	0.000189222	6.05113	6.05094	2.28075e-75	6.84007e-74
MT-CO1	11.3645	16.2201	4.85565	1.98124e-74	2.58992e-73
AC022966.1	2.99909	0	-2.99909	1.37075e-76	1.85165e-74
AL161787.1	0.66957	3.36974	2.70017	3.29527e-70	2.02402e-69
DMKN	2.21892	0.0313838	-2.18754	2.58975e-73	2.44748e-72
MIB1	1.50289	3.8458	2.34292	2.12544e-70	1.32752e-69
RNU6-510P	0.000189222	3.4844	3.48421	2.28077e-75	6.84007e-74
H2AFJ	4.78657	1.4402	-3.34638	1.02202e-70	6.58896e-70
OAZ1	10.2264	7.6052	-2.62124	6.13576e-75	1.07994e-73
RNU6-151P	0.000189222	3.895	3.89481	2.28076e-75	6.84007e-74
ZNHIT1	4.57589	2.38377	-2.19212	4.5603e-74	5.29836e-73
AARSD1	3.51477	1.12715	-2.38762	2.28077e-75	6.84007e-74
TRAPPC2L	4.21982	1.48932	-2.7305	2.39885e-75	6.84007e-74
CPXM1	1.12845	6.29167	5.16322	2.86119e-71	1.96203e-70
AC073046.1	1.4296	3.43614	2.00653	2.19451e-66	1.02781e-65
P2RX1	4.10839	6.40915	2.30076	1.87145e-55	5.69707e-55
TNFSF14	3.54402	0.643961	-2.90006	1.13601e-71	8.31248e-71
RN7SL481P	0.438555	3.65963	3.22107	7.90419e-74	8.64584e-73
AC138035.1	4.70756	0.341046	-4.36652	2.76287e-75	6.84803e-74
PSMC1P5	3.35157	0.0362123	-3.31536	7.28238e-65	3.13549e-64
RNU6-1306P	0.000189222	2.05122	2.05103	2.28077e-75	6.84007e-74
ANKZF1	5.13771	2.99489	-2.14282	8.45261e-75	1.36118e-73
NINJ2	4.13368	1.70362	-2.43006	7.87021e-54	2.28702e-53
MIR624	0.000189222	2.22889	2.2287	1.19423e-69	6.96325e-69
RNU6-387P	0.000189222	2.97139	2.9712	2.28077e-75	6.84007e-74
NRAS	2.67676	4.88359	2.20683	2.91747e-70	1.80172e-69
PRRC2C	4.1885	6.20863	2.02013	1.03201e-70	6.65079e-70
TNFAIP6	3.29156	0.499339	-2.79222	7.74037e-58	2.53934e-57
ACSL1	7.54937	4.22968	-3.31969	8.60023e-43	1.92246e-42
AC078962.1	0.0351948	2.1106	2.0754	2.12975e-74	2.75234e-73
AC137932.1	0.477601	4.1552	3.6776	4.39377e-75	8.5563e-74
PLEKHF1	2.7399	0.643103	-2.0968	1.17187e-70	7.50104e-70
HMGB1P14	0.28144	2.4713	2.18986	5.51425e-73	4.88566e-72
ELF1	4.52118	6.98104	2.45986	1.12e-74	1.66074e-73
MIR4748	0.000189222	2.39431	2.39412	2.28077e-75	6.84007e-74
MBTD1	1.83425	3.93118	2.09693	8.28487e-75	1.34551e-73
MIR5094	0.000189222	2.98965	2.98946	2.28077e-75	6.84007e-74
AC114801.3	0.000189222	2.41051	2.41032	2.28076e-75	6.84007e-74
AC007878.1	0.480026	3.04002	2.56	2.08024e-73	2.01177e-72
SNORD62B	0.000189222	6.20831	6.20812	2.28071e-75	6.84007e-74
HTATIP2	4.55356	2.15704	-2.39652	6.70771e-67	3.22957e-66
MEFV	4.024	1.69449	-2.32951	3.08949e-25	5.00363e-25
NECAB2	2.04456	0.0167018	-2.02785	1.23971e-58	4.17241e-58
NQO2	4.77075	1.60556	-3.16519	2.7054e-46	6.53412e-46
SNORD14A	0.000189222	5.47844	5.47825	2.28076e-75	6.84007e-74
PCNA	4.5619	7.30221	2.74031	3.4393e-51	9.31522e-51
PAK2	4.03066	6.06776	2.03709	3.69563e-74	4.40189e-73
UHRF1	1.83285	3.89843	2.06558	5.43602e-54	1.58481e-53
GZMM	3.72967	0.918011	-2.81166	2.80471e-28	4.77936e-28
HIGD1AP16	0.103459	2.38971	2.28625	1.1437e-73	1.20307e-72
TMEM106A	2.08125	5.15086	3.06961	7.79933e-75	1.28759e-73
AC092279.1	1.27729	3.93495	2.65766	1.36921e-68	7.32599e-68
ATAD5	0.853534	3.32556	2.47202	1.98965e-71	1.39243e-70
SMIM12	3.97425	1.58167	-2.39258	2.84777e-75	6.84803e-74
ZFP36L2	4.29958	9.16467	4.86508	2.65268e-75	6.84007e-74
ISG20	6.20414	1.2168	-4.98734	2.65291e-75	6.84007e-74
EMC6	3.90233	0.84757	-3.05476	4.90863e-75	9.25202e-74
AL121753.1	0.188344	2.22912	2.04078	3.89311e-75	7.98344e-74
SMUG1	3.33989	1.16615	-2.17374	2.9951e-75	7.00252e-74
MTND6P4	0.11238	2.80733	2.69495	5.59526e-75	1.01527e-73
DUSP6	3.07851	5.1911	2.11258	4.78331e-27	7.98e-27
SMIM25	5.08049	1.63936	-3.44112	3.26758e-26	5.38272e-26
AC008763.3	3.61945	0.0251968	-3.59425	2.64176e-48	6.67891e-48
PITPNC1	3.97906	1.50678	-2.47228	1.21456e-64	5.1848e-64
MIR3161	0.000189222	2.2905	2.29031	3.68025e-64	1.53415e-63
HSPE1P27	0.0230593	3.54728	3.52422	2.54861e-75	6.84007e-74
POLR2KP1	0.10417	2.17999	2.07582	2.46962e-69	1.40203e-68
SRP9	4.66007	7.10033	2.44026	5.48628e-65	2.38023e-64
SMIM11B	2.11799	0.00430792	-2.11368	1.57128e-74	2.16369e-73
GPS2	5.20805	2.21091	-2.99714	5.7086e-75	1.02715e-73
AC099850.3	0.97794	4.13592	3.15798	1.48138e-70	9.41139e-70
IGHD5-12	0.000189222	5.2678	5.26761	7.12823e-54	2.07389e-53
EEF1B2	6.53193	9.08901	2.55708	5.10124e-56	1.57946e-55
MIR553	0.000189222	2.95543	2.95524	1.94983e-73	1.89852e-72
SRSF6	4.45275	7.28961	2.83686	6.28139e-75	1.10102e-73
RPL27A	9.09341	6.93698	-2.15643	9.96935e-68	5.03945e-67
CSE1L	3.04219	5.36094	2.31876	7.81325e-68	3.97197e-67
NDST2	4.26053	1.1701	-3.09043	3.05616e-75	7.08704e-74
KIF11	1.50354	3.79477	2.29123	3.38095e-53	9.62753e-53
PMM1	3.50925	0.551127	-2.95812	2.47256e-75	6.84007e-74
RNU6-795P	0.000189222	2.20194	2.20175	2.28077e-75	6.84007e-74
SNORA71A	0.293145	3.88806	3.59492	9.64749e-70	5.7014e-69
MAP3K1	2.88657	4.90972	2.02315	5.02326e-59	1.71266e-58
S1PR5	2.71727	0.450088	-2.26719	2.2274e-27	3.73942e-27
AL390728.4	3.95897	6.80462	2.84565	4.88703e-70	2.96004e-69
ZMAT5	3.77796	1.15504	-2.62292	3.85421e-75	7.95134e-74
RNA5-8SN3	8.46695	0.0183996	-8.44855	1.06051e-75	6.84007e-74
NPL	4.28256	1.40626	-2.87631	6.43525e-45	1.50906e-44
AL662795.2	1.09668	3.66604	2.56936	8.34031e-70	4.94951e-69
CPSF6	3.3177	5.47615	2.15845	1.57566e-65	7.03875e-65
PPM1M	5.20368	3.10745	-2.09623	2.1072e-41	4.57398e-41
SNHG3	3.47117	5.7811	2.30993	8.07125e-61	2.93343e-60
EPM2AIP1	2.00964	4.07592	2.06627	1.81392e-74	2.42331e-73
SOS1	2.11755	4.33406	2.2165	9.27365e-74	9.98382e-73
HMGN2P5	5.40973	1.91905	-3.49068	1.43974e-74	2.02376e-73
MIR1285-1	0.000189222	3.27952	3.27933	2.28076e-75	6.84007e-74
TTN-AS1	3.44546	0.574576	-2.87089	7.26942e-75	1.22744e-73
AC016292.1	0.0130586	2.24046	2.2274	1.83921e-72	1.49206e-71
ATP5MC2P3	0.237555	2.60337	2.36581	1.25114e-73	1.3048e-72
AC092801.1	0.00196445	2.06439	2.06242	2.42319e-75	6.84007e-74
JARID2	2.75582	5.7452	2.98939	2.79089e-75	6.84803e-74
IGHD5-24	0.000189222	2.91878	2.91859	5.15823e-18	7.3875e-18
RNU6-711P	0.000189222	2.67579	2.6756	2.28077e-75	6.84007e-74
MIR7854	0.000189222	2.73595	2.73576	1.57156e-71	1.11496e-70
MIR616	0.000189222	3.99466	3.99447	2.28077e-75	6.84007e-74
ISG15	5.3047	2.55586	-2.74884	5.33793e-52	1.47774e-51
AC005261.1	1.81891	3.92815	2.10924	4.25184e-74	4.99423e-73
RNU6-1019P	0.000189222	2.06708	2.06689	1.57156e-71	1.11496e-70
GTF2IRD2B	2.73268	0.56987	-2.16281	2.28072e-75	6.84007e-74
AC016735.1	0.0229801	4.15694	4.13396	3.67392e-62	1.41315e-61
AC027644.2	0.241375	3.13611	2.89474	2.63889e-72	2.08999e-71
MIR576	0.000189222	2.97201	2.97182	1.57156e-71	1.11496e-70
MIR3609	0.000189222	5.30325	5.30306	2.28076e-75	6.84007e-74
RPL5	7.68669	9.888	2.20131	3.04649e-68	1.58907e-67
SMIM3	3.22122	5.61629	2.39507	4.2962e-56	1.33239e-55
SNORD100	0.000189222	4.11509	4.11491	2.28077e-75	6.84007e-74
LINC00937	3.34636	0.111513	-3.23485	1.70249e-67	8.49e-67
AC063965.1	0.757407	3.0606	2.30319	1.03759e-69	6.11067e-69
UNC119	5.4672	2.13598	-3.33122	1.00268e-74	1.54198e-73
MAT2A	4.77793	7.99896	3.22103	1.48135e-71	1.0685e-70
ADAP1	4.61136	1.54426	-3.06711	9.88397e-70	5.83344e-69
TOB2	2.40814	4.42466	2.01652	3.70538e-73	3.38529e-72
SAMD3	2.43401	0.341566	-2.09244	1.60083e-47	3.98044e-47
CCDC88A	2.44435	4.67269	2.22834	8.08247e-71	5.25453e-70
BLK	3.64091	0.728693	-2.91222	5.00575e-68	2.57629e-67
AC068533.3	0.0111563	2.64019	2.62904	2.52302e-75	6.84007e-74
TRGJP1	0.000189222	4.78467	4.78448	1.94981e-73	1.89852e-72
SHANK3	0.313185	3.0889	2.77571	3.30192e-44	7.61706e-44
AC090543.2	0.242667	2.77273	2.53006	7.56774e-75	1.25908e-73
AC100830.2	1.1608	3.43559	2.27479	7.13048e-65	3.0732e-64
IGHJ3P	0.000189222	3.36724	3.36705	1.57156e-71	1.11496e-70
CD34	0.755016	4.20485	3.44983	1.01719e-15	1.39415e-15
AL590762.1	0.484528	2.75624	2.27172	6.91265e-75	1.18602e-73
AC011603.2	2.88404	0.16583	-2.71821	1.78309e-58	5.96934e-58
NINJ1	6.2378	2.87621	-3.3616	4.06991e-53	1.15662e-52
ARL6IP4	6.1509	0.50144	-5.64946	2.27972e-75	6.84007e-74
DTX2	3.95399	1.57598	-2.378	3.05532e-74	3.74121e-73
PABPC1	8.23549	10.4505	2.21502	4.40427e-75	8.56693e-74
KLF6	5.22661	7.7926	2.56599	4.36793e-69	2.43825e-68
PNN	4.21786	7.01773	2.79987	5.09057e-74	5.82315e-73
PDXK	4.91068	2.55092	-2.35976	3.48096e-71	2.35598e-70
TRAF1	3.75703	1.53192	-2.22511	1.13068e-66	5.36796e-66
IGHD3-22	0.000189222	3.41201	3.41182	1.59361e-55	4.8608e-55
RNU6-258P	0.000189222	2.42254	2.42235	3.68024e-64	1.53415e-63
ZGPAT	3.83408	1.54663	-2.28744	1.65415e-73	1.67884e-72
EXOSC4	4.41012	2.26177	-2.14835	2.62611e-63	1.0574e-62
GARS-DT	4.84035	2.61434	-2.22602	7.26866e-75	1.22744e-73
MIR181B2	0.000189222	2.05659	2.0564	2.20964e-62	8.57458e-62
SNORD19	0.000189222	3.4903	3.49012	2.28077e-75	6.84007e-74
CEACAM3	4.33703	0.293046	-4.04398	7.06337e-35	1.36457e-34
GTF2IP23	0.167673	2.87254	2.70487	3.70176e-75	7.74005e-74
POLE4	4.4754	2.28386	-2.19154	1.17944e-68	6.33454e-68
EIF2S3	5.21457	7.37599	2.16142	9.26921e-69	5.01788e-68
PPIAP72	0.0987654	3.5268	3.42804	2.49773e-75	6.84007e-74
RPL22P1	5.06947	2.22773	-2.84174	2.94423e-64	1.2347e-63
CD8A	3.35617	1.21883	-2.13733	1.17054e-23	1.83958e-23
PPP1R12C	5.32074	3.27365	-2.04709	3.29449e-70	2.02402e-69
AC025040.1	0.18728	2.85969	2.67241	6.9688e-70	4.16026e-69
AC253536.3	0.186777	3.52213	3.33536	6.57333e-75	1.13813e-73
BEST1	3.60567	0.689594	-2.91608	1.95126e-61	7.30062e-61
CR1	3.69561	1.29944	-2.39618	8.47463e-44	1.93634e-43
AC022973.3	0.248741	2.64348	2.39474	4.61137e-73	4.14829e-72
RPL37P2	0.827468	3.03252	2.20505	7.30679e-67	3.51304e-66
MT-RNR2	10.6837	14.7229	4.03922	4.19895e-75	8.34225e-74
HSPA7	3.53721	1.23006	-2.30715	1.27083e-44	2.96011e-44
IGFBP7	3.31897	6.37686	3.05788	6.86473e-60	2.40853e-59
VOPP1	4.89081	1.36952	-3.52129	2.2807e-75	6.84007e-74
CXorf40A	3.33317	1.15053	-2.18264	3.24681e-75	7.30993e-74
AC093162.2	0.748376	5.24684	4.49847	2.28072e-75	6.84007e-74
PRTN3	3.29023	6.89396	3.60372	2.91137e-29	5.07077e-29
RNU6-890P	0.000189222	2.69659	2.6964	1.57156e-71	1.11496e-70
RAB43	3.7996	0.247244	-3.55235	2.47261e-75	6.84007e-74
AC016596.2	0.000189222	4.35738	4.35719	2.28076e-75	6.84007e-74
SNORD69	0.000189222	3.52058	3.52039	2.28076e-75	6.84007e-74
SMAD2	4.25079	1.74367	-2.50713	3.93244e-75	8.01612e-74
GRIK5	0.53547	2.95762	2.42215	1.30036e-50	3.47606e-50
MCTS2P	0.970338	3.46192	2.49158	1.5274e-73	1.5604e-72
RREB1	2.02765	4.3416	2.31395	2.9952e-75	7.00252e-74
HBA1	12.665	2.6922	-9.97284	7.21808e-58	2.37028e-57
DENND2D	5.14203	2.82501	-2.31701	3.44722e-71	2.33566e-70
AC138409.1	0.456809	3.30846	2.85165	3.08618e-74	3.77078e-73
DUSP1	6.67142	8.81579	2.14437	2.06355e-19	3.03164e-19
ALPL	5.84285	0.4987	-5.34415	1.14994e-49	3.00644e-49
AC007278.1	2.71976	0.512072	-2.20769	3.2503e-38	6.6347e-38
SMIM24	2.80014	5.13585	2.33571	3.40394e-32	6.26664e-32
SCARNA7	0.45032	4.58371	4.13339	2.91301e-72	2.29012e-71
PRPF4B	3.30049	5.39853	2.09804	2.25277e-73	2.15891e-72
AC132872.1	3.53433	1.45688	-2.07745	5.24934e-58	1.73147e-57
RNU5F-1	0.109183	2.89096	2.78178	1.60512e-69	9.2419e-69
SMIM29	3.82271	1.65226	-2.17045	1.12127e-69	6.5855e-69
IGKV2-23	0.000189222	2.06287	2.06268	6.15779e-31	1.10718e-30
MTMR3	4.81396	1.07142	-3.74253	1.01295e-74	1.55472e-73
AC011933.2	0.219985	2.33602	2.11604	2.77681e-73	2.61545e-72
CARHSP1	4.93033	2.74353	-2.1868	3.3461e-75	7.40715e-74
ILF2	5.03442	7.35967	2.32525	1.35586e-71	9.83665e-71
MTND4LP5	0.000189222	2.16026	2.16007	2.28077e-75	6.84007e-74
TOMM5	3.73967	1.47977	-2.25989	2.97105e-72	2.3325e-71
ILK	5.71562	1.02088	-4.69473	2.28006e-75	6.84007e-74
IFI27	3.86279	0.28859	-3.5742	6.67873e-71	4.38888e-70
ACAD11	2.13364	0.131831	-2.00181	2.28077e-75	6.84007e-74
AK1	3.91332	0.299519	-3.6138	3.48444e-75	7.50723e-74
RNU7-75P	0.000189222	3.02017	3.01998	1.57156e-71	1.11496e-70
HSP90AA1	6.57146	8.78881	2.21735	1.30358e-56	4.11402e-56
SYNGR2	6.59428	4.59241	-2.00187	1.29004e-67	6.47684e-67
STAG3L5P-PVRIG2P-PILRB	4.49513	0.935853	-3.55927	2.28073e-75	6.84007e-74
ARHGAP26	4.78021	2.48341	-2.2968	1.15469e-43	2.6302e-43
KIF5B	3.15042	5.684	2.53358	2.70911e-74	3.38551e-73
RN7SL558P	0.208554	3.18445	2.9759	3.62787e-75	7.64212e-74
RPL18P10	0.342555	3.66075	3.3182	2.76405e-74	3.4364e-73
XRN2	4.23972	6.43382	2.19411	2.18647e-73	2.10134e-72
MIR3128	0.000189222	2.26745	2.26726	1.94983e-73	1.89852e-72
AL049869.3	0.171647	2.50646	2.33481	3.96421e-74	4.69526e-73
NOTCH2NLA	2.9315	0.187999	-2.7435	2.39891e-75	6.84007e-74
HIST1H2BC	3.92421	1.82562	-2.09859	6.12719e-40	1.29113e-39
MIR374B	0.000189222	4.21742	4.21724	2.28075e-75	6.84007e-74
RFX8	0.141285	3.79952	3.65823	3.08367e-65	1.35723e-64
MIR135A1	0.000189222	2.12322	2.12303	1.94983e-73	1.89852e-72
AL121845.2	2.97468	0.00147028	-2.97321	5.17987e-76	5.31093e-74
SMARCD3	4.02305	1.54672	-2.47634	3.31921e-46	8.00069e-46
FAM162A	4.05163	1.99361	-2.05802	2.63392e-61	9.79019e-61
AC136475.3	3.91063	1.55331	-2.35731	4.15916e-37	8.33595e-37
ADM	5.44202	0.469633	-4.97238	2.88906e-73	2.70665e-72
MIR1537	0.000189222	2.87704	2.87685	1.57155e-71	1.11496e-70
IGHD4-4	0.000189222	5.31562	5.31543	1.58419e-47	3.94025e-47
ZC3HAV1L	0.593448	3.02557	2.43212	1.50338e-65	6.72823e-65
CTSH	6.83026	2.78619	-4.04407	2.14242e-73	2.06459e-72
MX1	4.78171	1.44781	-3.3339	1.44744e-54	4.29864e-54
AL132989.1	0.323276	3.78777	3.4645	2.28078e-75	6.84007e-74
AC090589.3	1.03636	3.4478	2.41144	2.37479e-75	6.84007e-74
MME	3.29087	0.205587	-3.08528	9.63024e-63	3.7845e-62
ARID1A	3.61162	6.54482	2.9332	2.28056e-75	6.84007e-74
CNST	2.15701	4.59792	2.4409	5.9296e-72	4.45769e-71
RNU4ATAC11P	0.00513394	3.67258	3.66745	2.68053e-75	6.84007e-74
IGHG2	4.76548	7.76015	2.99467	2.65489e-28	4.52587e-28
RNVU1-4	0.370893	3.69613	3.32524	1.0397e-71	7.64064e-71
TMEM14EP	0.494053	3.01307	2.51902	8.55671e-68	4.33825e-67
DNTT	0.167752	2.67091	2.50316	9.29411e-16	1.27497e-15
LIMK2	5.5001	3.32032	-2.17978	3.57253e-36	7.04871e-36
CLEC11A	1.96075	7.26817	5.30742	1.95401e-55	5.94304e-55
IGHD2-15	0.000189222	3.85878	3.85859	3.00622e-52	8.37823e-52
LSMEM1	2.72598	0.343461	-2.38252	1.89432e-71	1.32844e-70
AC018738.1	0.551353	3.33268	2.78133	5.42603e-72	4.10266e-71
ICAM3	7.13602	3.09476	-4.04126	5.88161e-75	1.04651e-73
VN1R83P	0.459027	2.56373	2.10471	5.25444e-71	3.48386e-70
ARHGEF18	3.53279	1.4364	-2.0964	7.56774e-75	1.25908e-73
RNU6-638P	0.000189222	3.36921	3.36902	1.94983e-73	1.89852e-72
USP24	2.52802	4.79287	2.26485	6.09516e-74	6.85655e-73
AL627309.5	4.27527	0.100298	-4.17498	3.97232e-75	8.02986e-74
MT-CO2	12.2206	14.6222	2.40154	6.88356e-41	1.47815e-40
VNN3	3.8861	0.524146	-3.36196	5.6594e-52	1.56521e-51
FCER2	4.04995	1.597	-2.45295	1.98427e-34	3.81005e-34
SRP72	3.96846	6.13437	2.16591	2.51781e-69	1.42892e-68
UFD1	4.74424	2.43793	-2.30631	2.37452e-75	6.84007e-74
AL138963.1	0.12451	2.95294	2.82843	3.15017e-75	7.15843e-74
RN7SL587P	0.484118	3.69289	3.20877	8.83811e-72	6.54874e-71
IZUMO4	2.57915	0.429636	-2.14951	2.80456e-73	2.63867e-72
RPS18P12	0.403759	3.12449	2.72073	2.15128e-74	2.77174e-73
RPL9P30	0.0313176	2.08522	2.0539	1.34218e-74	1.91483e-73
CCL4L2	3.66729	0.274753	-3.39254	1.19978e-69	6.99277e-69
ZBP1	3.56463	0.371529	-3.1931	2.99478e-74	3.67757e-73
SMARCE1	4.62501	2.56155	-2.06345	4.99001e-74	5.71919e-73
AC005912.1	2.72195	6.03456	3.31261	1.69006e-70	1.06655e-69
S100Z	1.46688	3.94194	2.47506	1.24924e-48	3.18009e-48
RN7SL382P	0.183443	2.92231	2.73887	3.48033e-74	4.19195e-73
UBE2B	6.27785	4.0824	-2.19544	3.006e-73	2.80565e-72
MIR590	0.000189222	5.61671	5.61652	2.28072e-75	6.84007e-74
MTCO2P12	0.948297	4.57043	3.62213	3.36393e-71	2.28468e-70
RAB44	1.46199	5.05971	3.59772	2.65048e-63	1.06696e-62
CD247	4.11931	1.25532	-2.864	6.70178e-30	1.18103e-29
PLXNB2	4.24383	6.28793	2.0441	4.37307e-51	1.1818e-50
SNORD13D	0.000189222	2.19754	2.19736	2.28076e-75	6.84007e-74
SPIB	3.31015	0.691475	-2.61867	6.98958e-60	2.45183e-59
MTATP6P1	8.09814	10.681	2.58283	1.00271e-67	5.06715e-67
ZRANB2	3.85384	5.87124	2.01741	1.03642e-54	3.08823e-54
DNAJC17	3.65785	1.22473	-2.43312	2.28068e-75	6.84007e-74
SMC2	1.54838	3.59542	2.04704	1.20469e-48	3.06805e-48
EAF2	2.42811	5.09983	2.67171	3.59166e-62	1.38272e-61
ACP5	4.02281	1.16786	-2.85495	3.06461e-71	2.09225e-70
MVD	4.47637	1.51962	-2.95675	9.55571e-74	1.02614e-72
MAPKAPK3	4.44006	6.49215	2.0521	1.13793e-70	7.29473e-70
SNTB1	1.96157	4.19439	2.23282	2.77812e-71	1.9066e-70
TRBC2	6.19512	3.48938	-2.70573	1.02161e-46	2.49244e-46
RNU4-40P	0.00605496	2.34645	2.34039	6.57321e-75	1.13813e-73
PPM1A	5.00052	2.8834	-2.11712	1.58941e-73	1.61797e-72
RNU1-87P	0.0158108	2.31102	2.29521	2.30763e-74	2.93765e-73
IGHD5-18	0.000189222	4.36947	4.36928	2.10619e-37	4.23877e-37
ARG1	4.71009	1.54046	-3.16963	3.09852e-19	4.53532e-19
POMK	0.708631	3.03258	2.32395	4.91113e-70	2.97359e-69
MTLN	3.46037	0.526226	-2.93414	5.7403e-74	6.50054e-73
SNORD15B	0.716822	3.69949	2.98267	1.40035e-63	5.70601e-63
CHMP2A	6.72	4.55977	-2.16024	6.00024e-75	1.06087e-73
NUFIP2	3.10011	5.42983	2.32972	3.02489e-74	3.71187e-73
MT-TG	0.000189222	2.24904	2.24885	1.57156e-71	1.11496e-70
TRAC	5.91758	3.43132	-2.48626	1.86131e-44	4.31778e-44
SNRPGP10	2.33605	0.32648	-2.00956	7.95699e-38	1.61224e-37
IGHD3-16	0.000189222	5.70527	5.70508	5.779e-66	2.64266e-65
IMPDH2	5.07321	7.21234	2.13912	1.58345e-54	4.69846e-54
MTND5P11	0.120945	2.19056	2.06961	9.82932e-75	1.52504e-73
TYMS	3.51181	5.54851	2.03669	3.5377e-21	5.33603e-21
MIR222	0.000189222	2.40553	2.40534	1.57156e-71	1.11496e-70
DERL2	4.69192	2.22451	-2.46741	2.49747e-75	6.84007e-74
NAMPTP1	4.01079	0.468864	-3.54192	1.3223e-69	7.68382e-69
AC022022.1	0.0164326	2.06958	2.05315	3.48029e-74	4.19195e-73
AC139795.1	0.887196	3.77941	2.89221	8.26676e-67	3.95565e-66
AC245060.2	0.382869	5.34806	4.96519	2.28078e-75	6.84007e-74
PDLIM2	4.20864	1.30039	-2.90825	6.4331e-65	2.77967e-64
AP000753.3	0.0557572	3.03643	2.98067	2.2754e-73	2.17816e-72
HEATR5B	1.98378	4.80148	2.8177	2.87673e-75	6.84803e-74
AC096720.1	0.177351	2.38636	2.209	1.46705e-71	1.05895e-70
SLC17A9	3.13716	5.27794	2.14078	3.44655e-45	8.12816e-45
AC008649.2	0.00637495	2.50869	2.50232	2.47259e-75	6.84007e-74
SNX8	3.87591	1.29294	-2.58297	1.07723e-73	1.1402e-72
TBCB	5.633	3.1382	-2.4948	4.17638e-75	8.32571e-74
LEPROT	3.15956	5.16114	2.00158	1.00449e-73	1.0726e-72
RGS17P1	0.86868	3.24465	2.37597	3.62025e-72	2.81098e-71
GPATCH11	1.46844	3.55565	2.08721	4.19811e-72	3.2171e-71
MIR199A1	0.000189222	3.06591	3.06573	1.94983e-73	1.89852e-72
NDUFC2	5.10767	2.84132	-2.26635	8.6542e-71	5.6155e-70
GCA	6.59066	4.58295	-2.0077	2.06928e-23	3.24063e-23
MIR548AR	0.000189222	2.58659	2.5864	2.28077e-75	6.84007e-74
EBLN2	0.976104	3.13711	2.161	1.97924e-73	1.92495e-72
ALB	2.43763	0.0160448	-2.42159	6.11704e-62	2.33017e-61
NCR3	3.53973	0.595713	-2.94401	6.80393e-74	7.56882e-73
PFKFB2	3.30325	0.745897	-2.55736	5.63539e-55	1.69191e-54
CEACAM21	3.91757	1.71524	-2.20234	4.42334e-63	1.76353e-62
RNA5-8SN2	8.46695	0.0127882	-8.45417	9.77917e-76	6.84007e-74
AL928654.2	1.11457	3.32351	2.20894	1.21853e-70	7.79382e-70
TMEM273	3.27111	1.11683	-2.15428	2.05893e-48	5.21705e-48
MIR222HG	1.03949	3.7486	2.70911	8.21858e-69	4.46763e-68
NHEJ1	2.42195	0.195527	-2.22643	2.28075e-75	6.84007e-74
MEST	1.20966	3.86216	2.6525	1.51821e-33	2.86251e-33
PGAM1	7.21879	3.96353	-3.25526	3.08107e-74	3.76993e-73
MIR186	0.000189222	4.21302	4.21283	2.28076e-75	6.84007e-74
ATP6V0E2	3.11064	1.05228	-2.05836	9.9004e-67	4.72144e-66
MYB-AS1	0.119766	2.73686	2.61709	1.088e-73	1.14951e-72
WDR13	5.1125	2.36181	-2.75069	7.49184e-75	1.25383e-73
IL2RB	4.32669	2.04021	-2.28648	7.49779e-41	1.60843e-40
RNU6-878P	0.0111487	4.80518	4.79403	3.83663e-73	3.49943e-72
C4A	2.62443	0.0704225	-2.55401	2.28082e-75	6.84007e-74
ANKRD28	2.54086	5.31349	2.77263	4.36266e-63	1.74016e-62
HSPA1B	5.98385	1.79396	-4.1899	6.91375e-63	2.73211e-62
AC011465.1	0.0395328	2.16651	2.12697	2.87675e-75	6.84803e-74
AC018638.4	3.94848	6.8283	2.87982	1.34639e-72	1.11737e-71
ATP8B4	1.8328	5.13666	3.30386	3.9539e-62	1.51771e-61
LRWD1	3.68454	1.3396	-2.34494	1.40148e-69	8.12168e-69
CPT1B	4.20179	1.08502	-3.11678	2.37468e-75	6.84007e-74
RNU6-1010P	0.000189222	2.20176	2.20157	1.57156e-71	1.11496e-70
CDA	5.48025	3.08298	-2.39727	8.28951e-21	1.24262e-20
GATD3B	4.08261	0.542587	-3.54002	3.89299e-75	7.98344e-74
DDX17	6.51252	8.7992	2.28668	6.8692e-72	5.12106e-71
GOPC	1.86384	3.89569	2.03184	3.87785e-71	2.61183e-70
RNU1-28P	3.66922	0.052354	-3.61687	4.0496e-73	3.68037e-72
FTH1P10	2.88631	0.210628	-2.67568	5.62684e-74	6.39311e-73
MIR3186	0.000189222	5.50152	5.50133	2.28076e-75	6.84007e-74
RNU6-1011P	0.000189222	2.2774	2.27721	2.28077e-75	6.84007e-74
EEF1A1P3	0.169329	3.59562	3.4263	3.85411e-75	7.95134e-74
RABAC1	6.16287	3.66045	-2.50243	2.69487e-64	1.13363e-63
PLEKHJ1	4.69413	2.01539	-2.67875	1.90712e-74	2.5203e-73
RNU6-1223P	0.000189222	2.16691	2.16672	2.28077e-75	6.84007e-74
HMGN3	3.93542	6.55157	2.61615	1.6893e-53	4.8592e-53
AC007533.1	0.0454276	2.44211	2.39669	2.73522e-75	6.84803e-74
AC069499.1	0.455735	2.56996	2.11422	1.48928e-65	6.66877e-65
RNU1-2	3.68846	0.493141	-3.19532	4.5844e-67	2.22742e-66
MIR106B	0.000189222	2.19808	2.19789	1.57156e-71	1.11496e-70
MIR1296	0.000189222	2.66391	2.66372	2.28076e-75	6.84007e-74
AL139120.1	0.0129664	2.88492	2.87196	2.73519e-75	6.84803e-74
CHML	0.826856	2.99897	2.17211	9.32992e-72	6.89514e-71
RBM34	3.92056	1.1891	-2.73146	2.35091e-75	6.84007e-74
MIR623	0.000189222	2.44987	2.44968	1.94983e-73	1.89852e-72
PRELID1	6.51371	3.69738	-2.81633	9.82481e-75	1.52504e-73
PSMD9	4.43024	0.893385	-3.53685	2.28065e-75	6.84007e-74
RN7SL246P	0.0430258	2.30497	2.26194	2.81927e-75	6.84803e-74
DIP2A-IT1	0.0887514	2.89296	2.80421	2.28081e-75	6.84007e-74
RAB24	5.64327	2.43714	-3.20613	3.87076e-69	2.16997e-68
RNA5-8SN1	8.46695	0.0317875	-8.43517	2.66792e-75	6.84007e-74
MIR1972-1	0.000189222	2.01747	2.01728	2.28077e-75	6.84007e-74
IGF2R	4.54099	2.26402	-2.27697	2.64871e-43	5.98686e-43
PLA2G4B	2.63777	0.1994	-2.43837	2.28081e-75	6.84007e-74
PLEKHG3	3.31125	0.903747	-2.40751	1.61127e-39	3.36819e-39
JPT1	6.84859	3.71162	-3.13698	6.63671e-75	1.14716e-73
MIR4513	0.000189222	3.58742	3.58723	2.28075e-75	6.84007e-74
CD38	2.63923	5.26387	2.62465	3.86264e-51	1.04502e-50
BZW1P2	2.78418	0.601485	-2.1827	9.80541e-73	8.33607e-72
UHRF1BP1	1.16393	3.2082	2.04427	1.09786e-74	1.63909e-73
AC240565.2	4.19452	0.291556	-3.90297	5.70896e-75	1.02715e-73
MTRNR2L1	0.0161095	2.17626	2.16015	1.48397e-74	2.06691e-73
DCAF16	2.1543	4.3929	2.23859	1.80947e-73	1.8234e-72
TRBVB	0.00298061	4.00608	4.0031	2.44572e-69	1.38986e-68
IL1R1	3.09023	0.668187	-2.42205	5.62439e-54	1.63916e-53
SNRPGP18	0.0622845	3.80598	3.7437	3.27985e-75	7.31642e-74
RNU2-2P	3.18328	0	-3.18328	1.37078e-76	1.85165e-74
MTCO2P11	0.167368	2.34688	2.17951	2.12219e-73	2.04876e-72
CD79A	5.76331	3.24552	-2.5178	1.1462e-42	2.5541e-42
CBWD2	3.06922	1.0438	-2.02542	1.96559e-74	2.57143e-73
CLIC3	2.81396	0.45211	-2.36185	2.30808e-38	4.72328e-38
RNU6-100P	0.000189222	2.21662	2.21644	1.94982e-73	1.89852e-72
AC020978.3	0.147357	3.29866	3.1513	2.28081e-75	6.84007e-74
ARPIN-AP3S2	2.95786	0.00549234	-2.95237	1.51021e-75	6.84007e-74
AC234031.1	2.89897	0.00848705	-2.89049	2.28155e-74	2.91496e-73
GPR160	3.89034	1.73454	-2.1558	1.20252e-57	3.92011e-57
FLOT1	7.1703	4.30193	-2.86837	2.02037e-67	1.00458e-66
LSM12	3.74304	1.66268	-2.08035	1.06646e-73	1.13162e-72
TAX1BP3	3.72835	1.38002	-2.34833	1.02949e-71	7.57217e-71
SH2B3	3.15905	5.34685	2.1878	6.21806e-74	6.9813e-73
MIS18BP1	2.94075	5.42289	2.48214	2.2385e-71	1.55448e-70
FBXO7	6.70798	4.59809	-2.1099	3.46276e-67	1.69308e-66
LINC00342	2.13121	4.40137	2.27016	6.99898e-68	3.57083e-67
MIR1255A	0.000189222	2.05688	2.05669	1.57156e-71	1.11496e-70
IGHV5-51	3.16189	5.42516	2.26327	1.18489e-22	1.83085e-22
RASA4B	2.66284	0.0234726	-2.63937	2.28076e-75	6.84007e-74
SPNS3	1.54394	4.81428	3.27034	1.41054e-49	3.68043e-49
RNU6ATAC6P	0.000189222	3.13208	3.13189	3.18941e-26	5.25649e-26
CR936218.1	0.558098	3.74828	3.19018	4.51521e-74	5.25282e-73
PCSK7	4.77727	2.1987	-2.57857	2.39869e-75	6.84007e-74
BOLA2B	4.0453	0.0723425	-3.97296	2.28067e-75	6.84007e-74
RNU1-3	3.66922	0.00766389	-3.66156	1.01329e-75	6.84007e-74
PHOSPHO1	4.83849	1.09509	-3.74339	1.89878e-42	4.21138e-42
SLC19A1	4.19689	1.72891	-2.46798	2.9984e-66	1.39625e-65
CHCHD5	3.6773	1.04943	-2.62788	1.94584e-74	2.55752e-73
IGFLR1	5.01406	1.28918	-3.72488	1.92636e-74	2.53978e-73
CSNK1D	6.16004	3.90648	-2.25356	8.81978e-74	9.54308e-73
ZNF70	0.505639	2.84443	2.33879	1.92647e-74	2.53978e-73
NCF1C	6.21947	2.13249	-4.08698	1.659e-65	7.40522e-65
H2AFZP1	0.0494473	2.31481	2.26536	4.43819e-75	8.61331e-74
RPL36A	6.95832	4.50726	-2.45105	7.05273e-52	1.94456e-51
AC114760.2	0.788842	4.10103	3.31219	5.35833e-71	3.54724e-70
AC103810.3	0.000189222	4.68914	4.68895	2.28077e-75	6.84007e-74
AL354726.1	0.0613775	2.18325	2.12187	5.16944e-73	4.61373e-72
MIR548L	0.000189222	2.25213	2.25195	2.28077e-75	6.84007e-74
RNU6-1043P	0.000189222	2.22308	2.22289	2.28077e-75	6.84007e-74
TMEM258	5.74073	3.36949	-2.37124	2.53836e-73	2.40456e-72
AC011939.2	0.0715034	3.33903	3.26753	1.12014e-74	1.66074e-73
SNHG9	3.66365	1.02781	-2.63584	2.65785e-68	1.38976e-67
AC010733.1	1.21521	3.21572	2.00051	2.04064e-72	1.64371e-71
JOSD2	3.94784	1.80649	-2.14135	1.01864e-66	4.85233e-66
ARHGEF6	3.43553	6.39053	2.955	4.95828e-75	9.31488e-74
TCIRG1	8.04371	5.98625	-2.05746	1.2528e-46	3.05088e-46
MED11	3.95389	1.92035	-2.03353	1.07717e-73	1.1402e-72
AL513165.1	0.770627	2.78205	2.01142	2.01903e-73	1.96032e-72
BAHCC1	0.730877	4.77593	4.04505	2.97714e-62	1.14952e-61
AC099489.1	3.89552	1.39252	-2.503	3.0301e-31	5.48291e-31
XBP1	5.47025	0	-5.47025	1.37062e-76	1.85165e-74
MTHFS	4.68729	0.616989	-4.0703	2.28064e-75	6.84007e-74
DEFA4	3.96151	1.04026	-2.92125	1.21552e-22	1.87767e-22
HIST2H4A	3.09538	0.0453241	-3.05006	2.28073e-75	6.84007e-74
MS4A3	2.33808	4.52645	2.18837	1.29648e-17	1.84114e-17
RNA5SP394	0.0119228	3.73489	3.72297	7.79956e-75	1.28759e-73
ARHGAP9	7.36823	5.29545	-2.07278	1.56835e-37	3.16271e-37
OAS1	4.6662	2.05733	-2.60887	1.47126e-50	3.92675e-50
STT3B	4.26042	6.96897	2.70855	1.75997e-74	2.36629e-73
RN7SL334P	0.187632	3.26852	3.08088	1.04999e-71	7.7129e-71
FCGR2C	3.63153	1.41045	-2.22108	2.1578e-42	4.78014e-42
AL583722.2	3.46454	0	-3.46454	1.37073e-76	1.85165e-74
CAMTA1	3.98405	0.790339	-3.19371	2.28079e-75	6.84007e-74
U2AF1	5.14133	0.440747	-4.70059	2.28049e-75	6.84007e-74
AC006449.7	3.72407	0	-3.72407	1.37076e-76	1.85165e-74
DBNL	6.2955	4.20233	-2.09317	6.53438e-74	7.30565e-73
FTH1P4	0.405665	2.80792	2.40226	1.27641e-73	1.32871e-72
PRR13	7.87642	5.30446	-2.57196	2.34681e-75	6.84007e-74
SNORD62A	0.000189222	3.59933	3.59914	2.28076e-75	6.84007e-74
AC006011.1	2.08067	0	-2.08067	1.37071e-76	1.85165e-74
RNU6-1280P	0.000189222	3.34325	3.34306	1.94983e-73	1.89852e-72
MTDH	3.57522	6.25073	2.67551	1.47094e-59	5.10613e-59
CMTM5	2.46547	0.244615	-2.22085	2.21682e-40	4.70805e-40
ATP6V0E1P1	0.0571523	2.62568	2.56852	9.00006e-74	9.73196e-73
PPAN	4.01453	1.35055	-2.66398	1.04541e-73	1.11003e-72
KLK1	2.40677	0.177191	-2.22958	4.72248e-65	2.05672e-64
KCNK17	0.168146	2.19	2.02185	4.5921e-43	1.03165e-42
RAVER2	0.544247	2.97709	2.43284	3.393e-70	2.08181e-69
MIR548O	0.000189222	2.66729	2.6671	1.94983e-73	1.89852e-72
SNORD9	0.000189222	2.04431	2.04412	2.28076e-75	6.84007e-74
MBOAT2	3.7683	1.54578	-2.22252	3.08276e-42	6.81145e-42
SCARNA20	0.276667	2.74364	2.46697	1.0601e-61	4.00253e-61
HNRNPUL2-BSCL2	3.58565	0.179367	-3.40629	2.28059e-75	6.84007e-74
SNORA11B	0.0238713	2.10738	2.08351	7.98344e-70	4.74104e-69
ANG	2.35743	0.210406	-2.14703	4.47554e-73	4.03462e-72
HBG2	6.28198	1.56598	-4.71601	4.49251e-40	9.49256e-40
SNORA66	0.0898544	3.85407	3.76422	8.47663e-74	9.21309e-73
CNTNAP3	2.11952	0.0287091	-2.09081	3.62515e-65	1.58775e-64
CD22	4.5361	1.1707	-3.3654	2.60191e-63	1.04791e-62
TM2D3	3.99944	1.02	-2.97944	2.28065e-75	6.84007e-74
MANSC1	3.33402	0.531288	-2.80273	2.8965e-37	5.81898e-37
THAP3	3.1394	0.809569	-2.32983	4.17762e-75	8.32571e-74
RN7SL431P	0.543037	3.48263	2.93959	5.15242e-71	3.42021e-70
AL353804.1	0.287956	2.67659	2.38864	4.72605e-72	3.59577e-71
SLC16A6	2.47527	0.343497	-2.13177	5.53448e-69	3.05734e-68
CHFR	4.16747	2.02871	-2.13877	2.28068e-75	6.84007e-74
AC002454.1	0.356364	3.41408	3.05772	2.49416e-61	9.27913e-61
RNU4ATAC	0.0500956	3.10382	3.05372	6.7927e-73	5.93506e-72
RNU6-268P	0.000189222	2.03885	2.03866	2.28077e-75	6.84007e-74
BOLA3	2.97776	0.580796	-2.39697	1.64138e-72	1.34568e-71
EIF1AX-AS1	0.0700109	2.37983	2.30982	1.08687e-74	1.62676e-73
AC104564.1	0.113697	2.46002	2.34633	7.15248e-74	7.91002e-73
XPO6	7.71315	5.07748	-2.63567	2.24746e-48	5.69139e-48
CBX5	2.45232	4.47543	2.02311	5.40109e-53	1.52931e-52
SELENOM	2.68357	0.123327	-2.56025	4.74678e-74	5.47733e-73
PLSCR3	4.24325	0.345303	-3.89795	2.28078e-75	6.84007e-74
AC090543.1	0.0885901	2.96201	2.87342	7.19651e-75	1.21997e-73
PROM1	0.307526	3.25471	2.94718	1.92037e-24	3.06927e-24
ZNF775	3.45216	1.19168	-2.26047	3.733e-74	4.43995e-73
EEF1A1P9	0.385067	2.68703	2.30196	5.19408e-74	5.92913e-73
ADGRE3	3.00746	0.719374	-2.28809	3.09069e-33	5.79589e-33
SNORD117	0.000189222	4.02524	4.02505	2.28077e-75	6.84007e-74
AC009032.1	0.308694	2.32594	2.01725	1.4671e-71	1.05895e-70
FFAR2	4.98518	0.595822	-4.38936	5.14925e-63	2.04671e-62
HCAR2	4.30532	0.670478	-3.63484	3.37165e-46	8.12595e-46
SLC25A37	7.74414	5.10668	-2.63746	2.25304e-22	3.46339e-22
TP53I11	4.24952	2.09027	-2.15925	8.96013e-22	1.36454e-21
AC093423.2	0.0113836	2.4804	2.46902	2.70774e-75	6.84803e-74
RNU6-611P	0.000189222	3.97185	3.97166	2.28076e-75	6.84007e-74
C5AR2	3.42447	0.534064	-2.8904	2.84169e-31	5.14472e-31
AC062037.2	0.000189222	2.03929	2.03911	1.57156e-71	1.11496e-70
SPN	4.30065	7.71877	3.41812	5.79758e-74	6.56083e-73
AC078819.1	2.25052	0.132754	-2.11776	8.40517e-71	5.45599e-70
SH2B2	3.97348	1.65832	-2.31516	2.5309e-63	1.01979e-62
GNG2	4.93451	2.75568	-2.17883	9.29251e-56	2.85846e-55
AC020913.3	0.000189222	3.96192	3.96173	2.28076e-75	6.84007e-74
AC104984.6	0.0141734	2.30516	2.29098	3.21433e-75	7.27509e-74
RNU6-606P	0.000189222	2.23068	2.23049	2.28075e-75	6.84007e-74
YPEL3	7.10745	4.30635	-2.8011	1.29329e-33	2.44278e-33
MIR4744	0.000189222	2.37865	2.37846	1.57156e-71	1.11496e-70
NARF	6.15001	3.28842	-2.86159	8.57892e-75	1.37619e-73
AC008770.3	0.568537	2.68658	2.11805	5.64439e-72	4.25643e-71
FLT3	1.58939	7.41251	5.82312	1.07085e-71	7.85934e-71
C17orf49	5.61279	0.3923	-5.22049	2.28047e-75	6.84007e-74
CHCHD10	4.93976	2.55024	-2.38952	2.4273e-59	8.37476e-59
SPON2	4.41901	1.82987	-2.58914	1.4094e-51	3.85165e-51
SLX1B-SULT1A4	2.34725	0.00803312	-2.33922	2.27334e-75	6.84007e-74
EMC3	5.25989	3.23278	-2.02711	1.45431e-74	2.03916e-73
PRKCZ	2.70004	0.363762	-2.33628	1.80977e-68	9.58377e-68
ATAD2	1.71281	4.15604	2.44323	9.23105e-60	3.22613e-59
AC108693.1	0.297975	2.48225	2.18427	5.24714e-73	4.67337e-72
MTG2	3.91551	1.68507	-2.23043	6.18787e-75	1.08579e-73
SIRPB1	4.98414	2.516	-2.46814	5.27822e-24	8.35445e-24
RHOA-IT1	0.750534	2.86291	2.11237	1.86402e-67	9.28462e-67
CLEC4E	4.85266	1.0515	-3.80116	7.84628e-40	1.64808e-39
RPRD2	2.19678	4.25909	2.0623	2.37472e-75	6.84007e-74
MEMO1	4.10996	1.76028	-2.34969	8.61896e-73	7.39389e-72
APEX1	5.09887	8.08162	2.98275	9.05574e-73	7.73124e-72
NUBP2	4.16174	2.08539	-2.07635	1.32824e-73	1.37677e-72
NPIPA1	3.9844	0.41946	-3.56494	2.28073e-75	6.84007e-74
AC104692.1	0.000189222	2.81794	2.81776	2.28077e-75	6.84007e-74
AC055748.1	0.14867	3.34444	3.19577	2.0144e-61	7.5302e-61
MRPL23	5.10827	1.94484	-3.16342	7.64393e-75	1.26809e-73
FAM200B	3.87079	1.49729	-2.3735	1.34278e-71	9.74622e-71
TOP2B	4.33528	6.89936	2.56408	1.38308e-74	1.96167e-73
GOSR2	3.72933	1.67318	-2.05615	3.62773e-75	7.64212e-74
MRPS33	3.34389	1.24428	-2.0996	4.85516e-67	2.35628e-66
SIPA1L1	4.42965	1.87289	-2.55676	1.03967e-71	7.64064e-71
DCK	2.74428	5.10834	2.36406	1.8302e-72	1.48616e-71
ZNF146	2.6879	5.17868	2.49078	5.74752e-61	2.10643e-60
THOC3	3.25451	0.716793	-2.53772	3.27992e-75	7.31642e-74
MCOLN1	4.46429	2.43938	-2.02491	2.61179e-29	4.55225e-29
RNU6-879P	0.000189222	3.75896	3.75877	1.94983e-73	1.89852e-72
AC133550.1	2.08773	0.0628315	-2.0249	3.88404e-31	7.01022e-31
VPS36	2.56065	4.73197	2.17132	3.44941e-75	7.49823e-74
AL080317.1	1.07418	3.33096	2.25678	8.71236e-75	1.38973e-73
NDUFA3P2	0.0687435	2.56106	2.49231	1.65418e-73	1.67884e-72
FOLR3	4.40273	0.457723	-3.945	3.31678e-34	6.33931e-34
MIR6503	0.000189222	2.87704	2.87685	1.25081e-60	4.50748e-60
MIR3164	0.000189222	2.11843	2.11824	1.19423e-69	6.96325e-69
SLAMF7	4.24686	1.53117	-2.71569	7.21212e-49	1.84642e-48
ENO2	3.80241	1.27784	-2.52456	3.90206e-57	1.25167e-56
SNORA70B	0.00450529	2.20765	2.20315	3.93257e-75	8.01612e-74
AC074143.1	2.5055	0.475371	-2.03013	1.48238e-73	1.51806e-72
ALOX5AP	7.76707	4.50644	-3.26063	5.53167e-34	1.05242e-33
AC246787.2	0.310101	3.51347	3.20336	9.49162e-52	2.60225e-51
AC130454.1	0.105058	2.11532	2.01026	2.3776e-70	1.47905e-69
NAIP	4.71794	0.954419	-3.76352	3.37767e-59	1.15837e-58
ZC3H13	2.35655	4.3694	2.01285	1.30703e-72	1.08675e-71
CDC42EP3	4.72776	2.69988	-2.02788	2.38127e-43	5.38524e-43
RN7SKP80	0.508132	3.02652	2.51838	1.35985e-72	1.12684e-71
AL627311.1	0.00962407	2.13353	2.12391	8.66202e-73	7.41964e-72
CHST15	4.21157	1.70835	-2.50322	4.14823e-31	7.48015e-31
AL390728.6	2.38462	5.0082	2.62359	1.73871e-73	1.75841e-72
SECTM1	5.09937	1.46397	-3.6354	2.53796e-34	4.86332e-34
MAD1L1	4.34584	1.76933	-2.57651	4.09435e-75	8.2083e-74
BZW2	2.50416	4.76895	2.26479	1.19554e-72	1.00237e-71
CKAP2	2.19341	4.2803	2.08688	6.84182e-62	2.60102e-61
NDUFB2	5.14831	2.52235	-2.62596	7.66999e-74	8.40683e-73
SH3GLB2	4.84581	2.72244	-2.12336	5.64411e-72	4.25643e-71
SLC44A2	6.10635	3.78324	-2.3231	9.13083e-56	2.80974e-55
FADD	3.52314	1.32705	-2.19609	6.74037e-72	5.03163e-71
AC018638.3	0.000189222	2.37606	2.37587	1.94983e-73	1.89852e-72
MT-TM	0.000189222	4.34249	4.3423	2.28076e-75	6.84007e-74
AC245014.3	0.904388	3.4985	2.59411	1.95079e-57	6.31825e-57
HOXB-AS2	0.11725	2.2052	2.08795	1.84645e-33	3.47717e-33
TM9SF1	3.02831	0.715549	-2.31276	2.30383e-75	6.84007e-74
ZDHHC19	3.65594	0.0606808	-3.59526	2.76826e-65	1.2222e-64
LPCAT1	5.59825	3.34299	-2.25526	7.4741e-72	5.55741e-71
TNFSF12	3.79264	1.45154	-2.3411	1.77568e-52	4.9732e-52
LINC02193	2.46242	0.0530112	-2.40941	1.05463e-74	1.5913e-73
C15orf40	2.94386	0.682605	-2.26125	2.54863e-75	6.84007e-74
CDCA7	1.62215	4.62735	3.0052	1.16883e-51	3.19883e-51
AC141557.2	0.032023	2.12854	2.09652	1.22615e-74	1.78217e-73
AC108471.1	0.047808	4.16749	4.11968	2.4977e-75	6.84007e-74
HACD4	2.20499	4.32611	2.12112	4.5187e-69	2.5191e-68
SELENOW	5.06622	2.11455	-2.95167	3.05606e-75	7.08704e-74
GTDC1	3.31667	0.740601	-2.57607	2.73522e-75	6.84803e-74
MIR3679	0.000189222	2.7721	2.77191	1.94983e-73	1.89852e-72
SKAP1	3.9667	1.37135	-2.59535	9.92355e-59	3.34984e-58
CXCL16	4.49197	1.32458	-3.16739	4.44456e-40	9.39475e-40
RNU6-1188P	0.000189222	2.50354	2.50335	1.94983e-73	1.89852e-72
CHIT1	2.91395	0.0741177	-2.83983	5.62676e-74	6.39311e-73
NUDT4P2	2.30538	0.0106281	-2.29476	5.92812e-75	1.0532e-73
GCHFR	3.46732	0.383289	-3.08403	4.90868e-75	9.25202e-74
CREB5	3.7201	0.879276	-2.84082	1.84648e-53	5.29967e-53
MIR5692C2	0.000189222	2.82981	2.82963	1.57156e-71	1.11496e-70
MAPK13	3.80519	1.13031	-2.67488	7.47151e-65	3.21461e-64
RN7SKP296	0.665563	2.7863	2.12074	1.02397e-50	2.74369e-50
FAM204A	3.47352	1.40328	-2.07024	2.49771e-75	6.84007e-74
AC090519.1	0.251981	2.74207	2.49009	1.39723e-74	1.97515e-73
KLRD1	2.96408	0.470975	-2.4931	3.09216e-38	6.31341e-38
MIR27A	0.000189222	3.05482	3.05463	2.28077e-75	6.84007e-74
EVL	6.04401	3.35121	-2.6928	2.36743e-62	9.17435e-62
MEX3B	0.305508	2.33388	2.02837	3.79905e-63	1.52069e-62
SAP30BP	5.17475	2.66474	-2.51001	1.75973e-74	2.36629e-73
MYB	1.63121	7.11861	5.48741	9.63329e-75	1.50565e-73
MUSTN1	2.24027	0.118349	-2.12192	4.90395e-65	2.13411e-64
RPL28	9.74332	7.58039	-2.16293	1.92516e-72	1.55807e-71
AC007032.1	2.28439	0.0554755	-2.22891	1.60036e-73	1.6281e-72
RNA5SP282	0.000189222	2.97469	2.9745	2.28077e-75	6.84007e-74
NDUFA7	4.67204	0.958346	-3.71369	2.30377e-75	6.84007e-74
SMARCAD1	1.55715	3.76515	2.208	3.37856e-68	1.75743e-67
ZMYM4	1.9558	4.62905	2.67325	2.35094e-75	6.84007e-74
BDP1	1.45365	3.70635	2.2527	6.86053e-73	5.98199e-72
AC015912.3	3.24755	0.817367	-2.43019	6.66513e-63	2.63631e-62
AC060780.1	0.908613	2.93964	2.03103	7.40134e-71	4.83573e-70
MIR3177	0.000189222	2.73881	2.73862	1.94982e-73	1.89852e-72
CCZ1B	3.87362	0.724295	-3.14933	2.2808e-75	6.84007e-74
AC026471.1	1.06159	3.09222	2.03063	2.81975e-70	1.74454e-69
SNCA	4.65333	1.99417	-2.65915	1.01784e-22	1.57388e-22
FOS	5.63208	9.46427	3.83219	3.89773e-54	1.14378e-53
AC115618.2	1.32222	4.16259	2.84038	2.28072e-75	6.84007e-74
IGHD1-7	0.000189222	4.25199	4.2518	4.917e-43	1.10333e-42
AL031600.1	1.24668	3.64675	2.40007	1.41283e-66	6.67397e-66
SRP19	4.18002	1.9154	-2.26462	3.55069e-74	4.25591e-73
AC016590.2	0.18712	2.29006	2.10294	5.85286e-73	5.16411e-72
FCGR3B	6.74727	0.506817	-6.24046	5.94525e-52	1.64266e-51
TNFRSF13B	3.05347	0.120571	-2.93289	5.74035e-74	6.50054e-73
RNU6-5P	0.0575704	2.07104	2.01347	1.15857e-71	8.46303e-71
NADK	6.37841	4.34161	-2.03679	1.0415e-53	3.01777e-53
MIR320C1	0.000189222	2.04342	2.04323	2.28077e-75	6.84007e-74
IGHJ2	0.000189222	3.31935	3.31916	1.19423e-69	6.96325e-69
PRCP	4.75942	2.1467	-2.61273	1.58698e-71	1.12462e-70
HIST2H2AA4	6.20546	0.0792196	-6.12624	1.01315e-73	1.08112e-72
HCFC1	3.10009	5.99592	2.89584	2.28066e-75	6.84007e-74
ETV6	3.66006	6.66433	3.00427	7.9575e-75	1.30364e-73
RNU1-4	3.68846	0.024954	-3.66351	8.39362e-75	1.35798e-73
AC127024.4	0.47025	4.3237	3.85345	2.90593e-75	6.88844e-74
CYREN	4.83189	2.08116	-2.75072	2.32711e-75	6.84007e-74
LIMD1-AS1	2.60868	0.0498681	-2.55881	2.28076e-75	6.84007e-74
PSMC1P1	2.93653	0.267545	-2.66898	1.0546e-74	1.5913e-73
ROPN1L	3.04021	0.528615	-2.5116	1.04788e-32	1.94683e-32
MDP1	2.61858	0.323048	-2.29554	2.49772e-75	6.84007e-74
ZNRD1	4.20367	1.56813	-2.63554	3.21216e-74	3.90528e-73
DTX3	2.79388	0.54948	-2.2444	3.14203e-65	1.38149e-64
ZMIZ1	3.01475	5.33405	2.3193	2.67681e-66	1.24858e-65
AC015674.1	3.30089	0	-3.30089	1.37076e-76	1.85165e-74
HIST2H4B	2.21589	0.0128474	-2.20304	8.50676e-73	7.30499e-72
ITGA6	1.55214	3.91946	2.36731	2.42104e-53	6.92424e-53
IGHD4-11	0.000189222	5.22868	5.22849	3.0062e-52	8.37823e-52
TRBC1	4.76298	0.462307	-4.30067	5.385e-65	2.33748e-64
CDC34	5.45711	3.41115	-2.04596	1.02913e-48	2.62567e-48
NPEPL1	4.6227	1.51518	-3.10752	2.56159e-72	2.03081e-71
SNF8	5.21305	2.78177	-2.43128	2.28037e-75	6.84007e-74
SLC7A7	5.12264	2.3302	-2.79244	2.114e-39	4.40448e-39
AC139495.2	2.34678	0.0021319	-2.34465	2.17671e-75	6.84007e-74
AL353662.3	0.00181117	2.96238	2.96057	2.35089e-75	6.84007e-74
RNU6-10P	0.000189222	4.19207	4.19188	2.28076e-75	6.84007e-74
FAM177A1	4.19649	1.60065	-2.59583	2.28075e-75	6.84007e-74
IGHD5-5	0.000189222	4.65752	4.65733	4.917e-43	1.10333e-42
IGF2BP2	1.91308	5.29558	3.38251	1.91277e-60	6.85088e-60
AC234772.2	0.328417	4.1649	3.83648	1.90193e-73	1.89852e-72
MT-TT	0.000189222	5.40459	5.4044	2.28076e-75	6.84007e-74
CALM2P2	1.73247	4.19498	2.46251	2.5937e-71	1.78579e-70
PECR	3.12613	0.358721	-2.76741	1.88825e-74	2.50491e-73
RNU6-60P	0.000189222	2.83905	2.83886	2.28077e-75	6.84007e-74
AC004918.3	0.970272	3.55924	2.58897	9.32604e-68	4.71987e-67
EGR1	2.21252	7.71379	5.50127	2.48481e-68	1.30256e-67
ID3	3.26885	0.227348	-3.0415	1.01515e-72	8.60883e-72
RNU6-312P	0.0077235	2.01436	2.00663	8.00116e-73	6.89867e-72
RNU6-1297P	0.000189222	2.29989	2.2997	1.94983e-73	1.89852e-72
TNFRSF8	2.9106	0.391153	-2.51945	2.25274e-72	1.80177e-71
HLA-DQA1	5.20677	2.76874	-2.43804	1.66017e-27	2.79321e-27
MYL4	3.98806	0.864077	-3.12399	1.33226e-49	3.47725e-49
ST20	4.23792	1.99359	-2.24432	8.72798e-57	2.76888e-56
MIR573	0.000189222	3.53786	3.53767	2.28076e-75	6.84007e-74
APOBEC3A	5.55823	1.6543	-3.90393	2.51499e-31	4.562e-31
ABI3	4.49383	1.71967	-2.77416	3.11566e-58	1.03594e-57
VRK3	4.55068	2.01892	-2.53176	2.28065e-75	6.84007e-74
MIR640	0.000189222	2.58944	2.58925	1.94983e-73	1.89852e-72
RNU6-135P	0.000189222	2.56369	2.5635	2.28076e-75	6.84007e-74
MTCO1P12	3.49022	8.30541	4.81519	3.10411e-67	1.52429e-66
GPR146	3.45717	0.308401	-3.14877	1.16611e-74	1.71097e-73
HMGA1P4	0.566484	2.59292	2.02644	9.4548e-63	3.71813e-62
LIME1	4.47374	0.949304	-3.52444	4.56562e-73	4.11148e-72
MRPL52	5.11111	2.22762	-2.88349	1.81379e-74	2.42331e-73
RSL24D1	3.45023	5.48368	2.03344	1.12492e-42	2.50734e-42
APOPT1	3.59724	1.58413	-2.01311	5.59535e-75	1.01527e-73
CMC1	3.69325	1.02911	-2.66413	2.52302e-75	6.84007e-74
EPB42	3.46982	1.10546	-2.36436	2.96841e-21	4.48211e-21
RNU7-181P	0.000189222	4.30912	4.30894	2.28075e-75	6.84007e-74
ETFB	4.82996	1.59875	-3.23121	3.02541e-75	7.06344e-74
DEK	4.06258	6.16163	2.09905	3.9526e-53	1.12403e-52
HBM	5.31603	1.54384	-3.7722	2.12725e-23	3.33049e-23
RAB7B	0.401452	3.34635	2.9449	5.80331e-52	1.60423e-51
PLPPR3	0.513658	4.05845	3.54479	7.13732e-54	2.07618e-53
SDHC	5.83091	2.18149	-3.64942	2.27976e-75	6.84007e-74
ABCB6	2.96206	0.33828	-2.62378	4.34972e-75	8.52906e-74
AL157935.2	3.18844	0.33954	-2.8489	3.03695e-73	2.83227e-72
TOMM6	5.7752	0	-5.7752	1.37039e-76	1.85165e-74
MIR646	0.000189222	2.06332	2.06313	1.19422e-69	6.96325e-69
CD27	4.31348	1.57062	-2.74286	2.82071e-65	1.24439e-64
AC018638.2	4.11211	7.01101	2.8989	2.08976e-71	1.45835e-70
PXN-AS1	3.10591	0.764705	-2.3412	1.12017e-74	1.66074e-73
TFEC	1.52987	4.30268	2.77281	3.5545e-66	1.64713e-65
CD300A	6.4016	3.89957	-2.50203	2.17947e-62	8.4633e-62
TRGJP2	0.000189222	5.20461	5.20442	1.94979e-73	1.89852e-72
AL831737.1	0.0618622	3.0219	2.96003	6.50741e-75	1.13135e-73
ITM2C	3.93128	6.72676	2.79548	3.57637e-46	8.61325e-46
NOMO2	4.21686	1.05332	-3.16354	2.28072e-75	6.84007e-74
C12orf57	5.47284	3.34524	-2.1276	6.33756e-50	1.66518e-49
NBPF10	2.17595	0.174707	-2.00124	4.81084e-75	9.12825e-74
GIMAP5	3.83983	0.337705	-3.50212	1.97923e-73	1.92495e-72
C4B	2.542	0.0466891	-2.49531	2.28081e-75	6.84007e-74
PLD2	3.08852	0.961638	-2.12688	1.00831e-62	3.95881e-62
PF4	4.36219	2.12127	-2.24092	1.66595e-13	2.20092e-13
ZBED6	0.82151	2.94906	2.12755	3.55459e-66	1.64713e-65
RUNX1	3.16271	6.14231	2.97959	2.23854e-71	1.55448e-70
TRIP10	2.7953	0.682323	-2.11298	6.314e-65	2.73098e-64
SLC39A4	3.24818	1.04794	-2.20024	1.86266e-68	9.85469e-68
RPL35AP32	0.369098	2.80733	2.43823	1.42444e-71	1.0308e-70
SH2D3A	2.48761	0.306081	-2.18152	2.62702e-75	6.84007e-74
CYTIP	6.40558	4.20467	-2.20091	2.34607e-54	6.92749e-54
TOM1	5.22742	3.10171	-2.1257	6.39967e-37	1.27753e-36
MIR938	0.000189222	2.37087	2.37068	1.94983e-73	1.89852e-72
ATP5MC3	6.04452	3.65714	-2.38737	2.27404e-72	1.81795e-71
TRAPPC5	5.27033	0.534237	-4.73609	2.60026e-75	6.84007e-74
AC002558.1	0.311581	2.55509	2.24351	8.20219e-75	1.3359e-73
PINK1	4.38095	1.22985	-3.1511	6.96133e-47	1.70502e-46
JDP2	4.27683	1.80113	-2.4757	6.89321e-57	2.19253e-56
TBC1D3L	3.22825	0.093193	-3.13506	2.89907e-59	9.98021e-59
NCF1	7.68001	2.01098	-5.66903	1.28789e-74	1.85134e-73
MIR621	0.000189222	4.05238	4.05219	2.28077e-75	6.84007e-74
AHR	2.23989	4.55306	2.31318	2.87787e-41	6.2246e-41
FAM98C	3.32095	1.16256	-2.15839	1.29101e-71	9.38216e-71
AC011472.3	3.28779	0	-3.28779	1.37075e-76	1.85165e-74
LUZP6	3.73832	0	-3.73832	1.37072e-76	1.85165e-74
HDAC10	4.61852	2.47522	-2.1433	2.29664e-69	1.30784e-68
BACH1-IT1	0.49356	2.6791	2.18554	9.92896e-75	1.53768e-73
SOX12	1.16827	3.62148	2.45321	1.87289e-67	9.32609e-67
CYP27A1	2.94902	0.892661	-2.05636	1.44237e-41	3.14571e-41
IAH1	4.00264	2.00055	-2.00209	3.3806e-75	7.42437e-74
AC012441.1	2.04584	0.0298944	-2.01594	6.02882e-68	3.0851e-67
RNU6-645P	0.000189222	3.14804	3.14785	2.28075e-75	6.84007e-74
PFKFB3	5.44535	3.13996	-2.30539	1.33097e-44	3.0987e-44
IGKV2-28	4.16954	0.230746	-3.93879	3.96226e-63	1.58565e-62
ALDH18A1	2.55745	4.76765	2.2102	3.16624e-51	8.58932e-51
TMEM134	4.15197	1.14265	-3.00932	3.44949e-75	7.49823e-74
JMJD6	5.15951	2.18654	-2.97296	2.14331e-73	2.06459e-72
RNA5SP39	0.138308	2.62899	2.49068	1.50333e-65	6.72823e-65
MIR7848	0.000189222	2.80063	2.80045	2.28077e-75	6.84007e-74
MIR5695	0.000189222	2.42384	2.42365	2.28077e-75	6.84007e-74
RNU5D-1	0.0505141	4.05576	4.00525	1.01458e-73	1.08196e-72
BMX	2.52112	0.336191	-2.18493	3.90227e-30	6.90258e-30
APOBEC3G	4.64467	2.16405	-2.48061	6.537e-74	7.30565e-73
ORM1	4.0565	0.175901	-3.8806	1.32124e-51	3.61303e-51
RN7SL182P	0.032704	2.81595	2.78324	2.47262e-75	6.84007e-74
LCK	4.92591	1.73429	-3.19162	1.22023e-64	5.20771e-64
AC079316.2	0.13423	3.00833	2.8741	2.96495e-74	3.65412e-73
MIR326	0.000189222	2.1742	2.17401	1.94983e-73	1.89852e-72
F8A1	4.05188	1.96461	-2.08727	2.09329e-60	7.48197e-60
JAML	6.02015	2.71727	-3.30289	9.36401e-38	1.89575e-37
MVP	6.30225	3.66868	-2.63357	3.23062e-64	1.35198e-63
LGALS3	5.85072	2.84103	-3.00969	7.38842e-49	1.89041e-48
AL445363.3	3.51335	0.0101291	-3.50322	2.49153e-75	6.84007e-74
TMEM123	4.59389	7.24054	2.64665	6.20556e-71	4.08291e-70
TARBP1	2.96412	5.29369	2.32957	1.12412e-55	3.44791e-55
AL122020.1	0.505971	2.63555	2.12958	8.22657e-74	8.9639e-73
ATP5PD	6.01284	3.55979	-2.45305	5.10896e-75	9.47494e-74
SNORD83A	0.000189222	3.56648	3.56629	2.28077e-75	6.84007e-74
TUBA4A	7.38817	2.72728	-4.66088	3.27655e-75	7.31642e-74
UBE2V2P4	0.0304359	2.1105	2.08007	4.47007e-74	5.21103e-73
ZMYND8	2.35547	4.76089	2.40542	6.80708e-72	5.07697e-71
AC091231.1	0.018358	2.05007	2.03171	3.11856e-75	7.14384e-74
CERS4	3.83781	1.76337	-2.07444	2.53065e-43	5.72153e-43
RNU6-522P	0.000189222	3.05844	3.05825	1.57156e-71	1.11496e-70
CASP2	3.21157	5.43341	2.22184	1.76772e-72	1.44024e-71
AC025423.2	2.54763	0	-2.54763	1.37076e-76	1.85165e-74
AC092683.1	2.29094	0.28702	-2.00392	5.16224e-75	9.53977e-74
AC008982.2	0.546427	3.93783	3.3914	2.60065e-75	6.84007e-74
PSMD10P1	0.499464	3.11495	2.61549	3.09798e-73	2.8782e-72
AD000671.1	2.125	0.0095299	-2.11547	1.70807e-70	1.07752e-69
MIRLET7D	0.000189222	3.19057	3.19038	2.28077e-75	6.84007e-74
COX6CP14	0.0136126	2.49711	2.4835	8.45322e-75	1.36118e-73
CCR7	4.33945	1.88299	-2.45646	5.54422e-49	1.42305e-48
AC127024.2	0.0637288	2.4687	2.40498	1.03361e-74	1.57778e-73
C19orf25	3.58201	1.5455	-2.03651	4.42562e-74	5.16981e-73
SLX1A-SULT1A3	3.16596	0.0454934	-3.12046	2.28073e-75	6.84007e-74
TIMM17B	4.86665	2.84518	-2.02147	1.01754e-69	5.99671e-69
EXT1	2.84719	0.303439	-2.54375	1.64071e-74	2.24296e-73
AC136475.9	3.163	0.220305	-2.94269	6.75761e-70	4.03843e-69
IL16	5.64065	2.94385	-2.6968	1.15488e-73	1.21213e-72
GP1BB	2.64551	0	-2.64551	1.37079e-76	1.85165e-74
RNU6-780P	0.000189222	3.6366	3.63641	2.28077e-75	6.84007e-74
TXNL1	4.34619	2.29739	-2.0488	7.95811e-75	1.30364e-73
MIB2	4.21634	2.08961	-2.12672	5.98495e-67	2.89057e-66
THBD	2.81802	0.777667	-2.04035	2.60776e-26	4.30454e-26
RNA5SP307	0.0109134	3.99535	3.98443	6.91245e-75	1.18602e-73
AP005899.1	0.57052	2.75178	2.18126	3.09804e-73	2.8782e-72
RNU6-101P	0.000189222	2.84759	2.8474	1.94982e-73	1.89852e-72
CARS2	5.32425	3.12506	-2.19919	3.66451e-75	7.68154e-74
FAM157A	2.2056	0.0789962	-2.1266	8.88332e-32	1.62173e-31
AC135050.5	1.64178	4.00666	2.36488	3.77064e-74	4.47846e-73
FPR1	7.14634	2.43486	-4.71148	1.28086e-30	2.28513e-30
ST20-MTHFS	2.14719	0.00915599	-2.13803	1.72445e-74	2.33593e-73
ARHGAP24	2.62484	0.386747	-2.23809	1.80975e-68	9.58377e-68
AC011445.2	3.0656	0.618965	-2.44663	1.38712e-48	3.52686e-48
AATK	3.44324	0.725433	-2.71781	7.15385e-33	1.3323e-32
ANKHD1-EIF4EBP3	3.08401	0.806547	-2.27746	2.76296e-75	6.84803e-74
HBA2	13.3264	6.37683	-6.94961	4.47448e-34	8.52902e-34
FDX2	2.35028	0.313508	-2.03677	1.07722e-73	1.1402e-72
RNU7-18P	0.000189222	2.57571	2.57552	1.57156e-71	1.11496e-70
RFLNB	3.92886	6.73191	2.80305	5.53387e-60	1.94842e-59
FOSB	1.43975	8.19407	6.75432	2.15106e-74	2.77174e-73
CCL3	5.15733	1.04902	-4.10831	7.20829e-52	1.98616e-51
FTH1	12.0006	7.54791	-4.45266	6.24217e-73	5.48769e-72
AL158207.2	0.0546525	3.76115	3.7065	2.47261e-75	6.84007e-74
LY9	3.67762	0.981417	-2.6962	1.56671e-69	9.02381e-69
ZFPL1	3.90745	0.951039	-2.95641	2.62689e-75	6.84007e-74
AKTIP	3.2075	0.776163	-2.43133	2.791e-75	6.84803e-74
RNU6-125P	0.000189222	4.60144	4.60125	2.28077e-75	6.84007e-74
MT-TF	0.000189222	6.13187	6.13168	2.28072e-75	6.84007e-74
AC114402.2	0.251786	2.86455	2.61277	2.18698e-72	1.75495e-71
PIP4K2B	2.6743	4.97381	2.29951	2.28076e-75	6.84007e-74
AC012368.1	4.67092	0.795218	-3.8757	4.79445e-74	5.52121e-73
AL138478.1	3.16305	0	-3.16305	1.37073e-76	1.85165e-74
RF02119	0.000189222	5.41284	5.41265	1.94979e-73	1.89852e-72
SNRPGP14	0.0528501	2.16934	2.11649	1.3972e-74	1.97515e-73
KCNE1	2.65014	0.647883	-2.00226	2.06654e-24	3.29918e-24
STX8	4.41777	2.26045	-2.15732	4.48301e-75	8.65134e-74
STK19	3.38696	1.2125	-2.17445	3.51973e-75	7.55433e-74
ARL4AP4	0.239787	3.23216	2.99238	1.26369e-74	1.8212e-73
GNG10	4.37454	1.06117	-3.31337	9.16132e-75	1.44783e-73
AC093484.3	4.92012	0	-4.92012	1.37075e-76	1.85165e-74
WLS	3.04057	0.193514	-2.84706	2.79104e-65	1.23194e-64
QPCT	4.5484	0.962727	-3.58567	1.65644e-48	4.20598e-48
RPL17	7.56639	5.31433	-2.25206	3.40134e-58	1.12936e-57
AC119396.1	1.95435	5.29818	3.34383	3.59653e-73	3.29634e-72
SYNCRIP	3.53292	5.56776	2.03484	3.32756e-51	9.01689e-51
AC245100.4	0.616797	3.34721	2.73041	3.09995e-69	1.7488e-68
PKD2	1.33554	4.1874	2.85186	3.38036e-71	2.29228e-70
VAPA	6.34977	4.0903	-2.25947	1.22581e-74	1.78217e-73
AC119396.2	0.344092	4.95714	4.61305	3.05634e-75	7.08704e-74
NPIPA9	4.67331	0.0223611	-4.65095	2.2805e-75	6.84007e-74
IGHD1-1	0.000189222	4.93552	4.93533	3.00619e-52	8.37823e-52
GIHCG	2.60753	4.72567	2.11814	2.23986e-46	5.42205e-46
POR	5.46122	2.14753	-3.3137	2.07022e-68	1.09189e-67
MRPL46	2.58736	0.428824	-2.15854	4.43823e-75	8.61331e-74
DHRS13	3.98054	0.713365	-3.26717	2.77673e-73	2.61545e-72
RNY4P7	0.000189222	2.49327	2.49308	2.28077e-75	6.84007e-74
MFSD14C	2.00166	4.03825	2.03659	1.251e-74	1.81063e-73
BLOC1S1	6.28274	3.32222	-2.96051	7.95613e-75	1.30364e-73
SQSTM1	6.20649	3.92543	-2.28106	5.68056e-71	3.74976e-70
SYNE2	3.69446	0.643619	-3.05084	4.7039e-73	4.22486e-72
AC108010.1	2.24768	4.38319	2.13551	1.26626e-67	6.35933e-67
RBM14	3.76879	6.24298	2.47418	2.28059e-75	6.84007e-74
AL359076.1	1.34141	5.11024	3.76884	2.35094e-75	6.84007e-74
SEMA7A	3.50913	1.18062	-2.32851	8.5755e-50	2.24617e-49
AC005086.1	0.107093	3.10022	2.99312	3.73929e-75	7.78981e-74
AC106037.2	0.340116	2.58531	2.24519	5.37272e-72	4.06778e-71
AC006978.1	2.06822	4.56158	2.49336	5.40574e-73	4.797e-72
RNU1-1	3.66922	0.233882	-3.43534	1.07376e-68	5.77787e-68
KCNJ15	4.3645	0.0990902	-4.26541	3.85053e-70	2.35496e-69
UBE2V1	5.14271	2.63007	-2.51264	2.32695e-75	6.84007e-74
AC131182.1	0.0419651	2.15273	2.11076	1.72513e-74	2.33593e-73
LARP1	3.53644	6.373	2.83656	2.16481e-73	2.08399e-72
CLN3	4.58956	2.26397	-2.32559	1.04155e-65	4.70589e-65
RPL7AP10	0.502595	2.71373	2.21114	4.30143e-73	3.888e-72
GADD45B	6.47592	2.92227	-3.55365	2.39919e-67	1.18704e-66
HIST3H2A	2.51496	0.499849	-2.01511	1.80789e-55	5.50649e-55
SNORD124	0.000189222	2.33014	2.32995	2.28077e-75	6.84007e-74
AL513523.1	0.291884	2.45132	2.15944	2.29822e-73	2.19628e-72
AC009244.1	3.07853	0.738176	-2.34036	2.36664e-57	7.64201e-57
MIR570	0.000189222	4.81056	4.81037	2.28077e-75	6.84007e-74
PLB1	3.65925	1.65181	-2.00744	1.31232e-21	1.99337e-21
MIR606	0.000189222	2.02522	2.02503	3.35908e-57	1.08013e-56
MIR3685	0.000189222	2.53635	2.53616	1.94983e-73	1.89852e-72
RC3H1-IT1	0.0698266	2.48957	2.41974	5.42886e-75	9.9891e-74
MIAT	3.18734	0.68549	-2.50185	6.45773e-67	3.11273e-66
CPT1A	2.99427	6.40688	3.41261	2.28075e-75	6.84007e-74
SCMH1	2.40361	4.68347	2.27986	1.02831e-66	4.89427e-66
TRAM1	4.29228	6.40144	2.10916	1.51215e-73	1.54583e-72
PTGDS	3.68502	1.58073	-2.10429	1.15169e-29	2.02101e-29
C20orf194	0.93571	3.13318	2.19747	9.26403e-67	4.42531e-66
FKBP1AP1	0.0859104	2.10088	2.01497	4.4701e-74	5.21103e-73
RPS11P5	1.20374	4.51622	3.31248	2.57449e-75	6.84007e-74
SNORA33	0.345525	4.23639	3.89086	7.25791e-71	4.74577e-70
CLK3	5.80757	2.39787	-3.4097	5.59384e-75	1.01527e-73
AC019080.3	0.0354588	2.1596	2.12414	4.34959e-75	8.52906e-74
CD59	5.45292	2.58036	-2.87256	1.83145e-62	7.12812e-62
C1orf122	3.67546	1.51905	-2.15641	2.84148e-69	1.60515e-68
RPL13AP25	0.577004	3.40915	2.83214	3.66475e-75	7.68154e-74
ERG	0.784594	4.00887	3.22427	1.11392e-58	3.75351e-58
YWHAG	3.9881	6.34521	2.35711	3.36531e-69	1.89222e-68
AP000763.2	0.118519	4.63506	4.51654	7.44411e-74	8.17955e-73
CD40	3.56067	0.911875	-2.6488	5.80456e-62	2.21461e-61
RPL11P3	1.34223	4.9955	3.65327	4.43152e-73	3.99918e-72
RNU6-856P	0.000189222	2.52598	2.52579	2.28076e-75	6.84007e-74
MGP	2.66069	0.204313	-2.45637	5.81385e-72	4.3784e-71
TRAPPC4	4.42092	1.72992	-2.691	2.32716e-75	6.84007e-74
MIR1284	0.000189222	2.41219	2.412	1.19423e-69	6.96325e-69
USP15	5.95565	3.7516	-2.20404	1.11581e-70	7.16107e-70
BCL2A1	5.87129	2.95411	-2.91717	6.04998e-52	1.67079e-51
ANKRD44-IT1	0.172931	3.40329	3.23036	4.71487e-75	8.99631e-74
FCER1A	1.15014	3.79906	2.64892	1.65882e-32	3.07416e-32
HMOX1	5.08754	2.25267	-2.83487	1.10315e-41	2.41181e-41
SRI	5.48763	3.35208	-2.13555	6.15559e-74	6.91996e-73
STK24	4.84401	1.90036	-2.94365	2.28047e-75	6.84007e-74
PIGT	4.24877	6.46511	2.21634	5.19357e-74	5.92913e-73
B2M	12.6782	10.3428	-2.3354	1.5575e-70	9.88391e-70
NUDT4	4.062	1.55172	-2.51029	3.52568e-73	3.23838e-72
BCL6	5.89592	2.97129	-2.92463	9.71777e-24	1.52989e-23
AC009716.1	0.332375	2.3788	2.04642	3.90671e-66	1.80685e-65
MTATP6P11	0.181031	2.22264	2.04161	7.80539e-73	6.74012e-72
ITIH4	2.96423	0.285917	-2.67831	2.32731e-75	6.84007e-74
RUNDC3A	3.71397	0.176702	-3.53727	2.45842e-66	1.14888e-65
HOXA5	0.380614	2.93131	2.55069	2.24619e-14	3.01097e-14
RASA4	3.48858	0.109923	-3.37866	2.28079e-75	6.84007e-74
SON	4.92247	6.94918	2.02671	1.46676e-70	9.32701e-70
AC087741.1	2.80548	0.617948	-2.18753	3.63352e-65	1.5906e-64
LILRB3	6.23094	2.13259	-4.09834	1.28059e-33	2.41905e-33
FAM157C	4.3767	0.551132	-3.82557	1.1414e-66	5.41735e-66
CCPG1	4.28555	1.61712	-2.66843	9.23684e-68	4.67611e-67
CCZ1	3.83162	0.667942	-3.16368	2.2807e-75	6.84007e-74
BMI1	2.29745	4.30523	2.00778	1.70997e-52	4.79466e-52
EIF3CL	3.69267	0.104635	-3.58804	4.7466e-74	5.47733e-73
AFF1	3.12973	5.23066	2.10093	7.77865e-66	3.53518e-65
MIR4766	0.000189222	2.04062	2.04043	1.19422e-69	6.96325e-69
RABGEF1	3.99763	0.619131	-3.3785	2.28073e-75	6.84007e-74
COX20	3.13094	0.980738	-2.15021	2.73523e-75	6.84803e-74
MIR3619	0.000189222	2.0507	2.05052	2.20962e-62	8.57458e-62
EPN1	5.06792	2.16163	-2.90629	1.39709e-74	1.97515e-73
TMEM40	2.11542	0.0677262	-2.0477	2.0603e-71	1.43891e-70
SNORD53B	0.000189222	2.13703	2.13684	1.57156e-71	1.11496e-70
KRTCAP2	5.72066	2.28958	-3.43108	4.05185e-75	8.15441e-74
ABTB1	6.51664	3.54841	-2.96823	3.02762e-25	4.90389e-25
MSTO1	3.2818	1.28073	-2.00107	3.08721e-75	7.12965e-74
AC006027.1	2.19185	0	-2.19185	1.37078e-76	1.85165e-74
PDZK1IP1	4.07255	0.360915	-3.71163	1.06266e-41	2.32384e-41
MTATP8P1	0.161143	3.25168	3.09054	2.00461e-70	1.25439e-69
HELZ	2.26887	4.42795	2.15908	1.74181e-72	1.42185e-71
NTPCR	3.21946	0.99693	-2.22253	1.03361e-74	1.57778e-73
AGAP3	3.39203	1.23214	-2.15989	1.70761e-72	1.39462e-71
CHD1L	3.1476	5.5644	2.4168	3.84675e-74	4.55954e-73
MIA2	3.51819	0.404808	-3.11338	2.2808e-75	6.84007e-74
CCDC200	1.73693	3.86998	2.13305	4.03458e-68	2.09228e-67
DGAT2	5.0583	0.378843	-4.67946	2.84802e-74	3.52841e-73
SNORD63B	0.000189222	6.12149	6.1213	2.28072e-75	6.84007e-74
MRPL53P1	0.371089	3.59902	3.22793	5.65214e-75	1.02122e-73
SNORD6	0.000189222	4.23767	4.23749	2.28077e-75	6.84007e-74
MIF	6.55186	4.13531	-2.41655	1.6349e-56	5.13775e-56
RRAS2	2.6886	0.644718	-2.04388	5.30196e-57	1.69242e-56
OSBPL2	4.26119	1.89253	-2.36867	1.83216e-74	2.442e-73
AC027018.1	0.0369655	2.09628	2.05932	5.11045e-75	9.47494e-74
LIN37	3.30509	0.592727	-2.71236	5.48381e-75	1.0036e-73
MARK2P8	0.365466	3.58403	3.21856	5.74049e-74	6.50054e-73
AC130456.3	3.44821	0.288588	-3.15962	1.38541e-30	2.46959e-30
AC005921.3	0.18305	2.31126	2.12821	9.06983e-75	1.43599e-73
HMGN2P28	0.150672	2.42657	2.27589	1.15515e-73	1.21213e-72
CDK3	2.38937	0.339749	-2.04962	1.88818e-74	2.50491e-73
AC020978.5	2.1129	0.000319044	-2.11258	4.01242e-76	4.13887e-74
PABPC1P1	0.0840803	2.94677	2.86269	2.52301e-75	6.84007e-74
AP001324.1	2.53061	4.72576	2.19514	2.42088e-58	8.08701e-58
APBA3	3.63128	1.38742	-2.24386	1.05457e-74	1.5913e-73
AC092651.2	0.117836	2.30836	2.19053	6.54538e-68	3.34743e-67
RNU1-27P	3.68846	0.0455149	-3.64295	1.62851e-73	1.65477e-72
MCM2	2.76224	4.87667	2.11443	5.54287e-36	1.09025e-35
AC124068.1	3.89821	0	-3.89821	1.37077e-76	1.85165e-74
RNU4-9P	0.000189222	2.96168	2.96149	1.94983e-73	1.89852e-72
AL133477.1	0.122449	2.20335	2.0809	2.65368e-75	6.84007e-74
KCNQ5-IT1	0.121982	2.34705	2.22507	2.63233e-68	1.37688e-67
ELANE	3.87711	6.69199	2.81488	1.25073e-18	1.81154e-18
STIMATE	3.18068	0.375018	-2.80566	2.28084e-75	6.84007e-74
AIM2	3.02729	0.663322	-2.36397	1.06013e-61	4.00253e-61
GPAT4	5.50345	3.20301	-2.30043	1.32857e-74	1.89719e-73
SMN1	3.033	0.678446	-2.35455	7.34273e-75	1.23493e-73
TREML3P	2.66765	0.251715	-2.41593	3.79243e-31	6.84633e-31
VKORC1	4.85485	2.3226	-2.53226	3.6222e-74	4.3238e-73
DCTN3	5.09794	2.88628	-2.21165	7.87604e-75	1.29808e-73
PSMC1	5.30803	1.29844	-4.00959	2.28051e-75	6.84007e-74
STXBP2	7.71699	4.09306	-3.62393	9.68304e-68	4.89763e-67
WIPI1	4.43021	1.38301	-3.0472	1.63458e-71	1.1563e-70
TNKS2	2.65139	4.7362	2.0848	8.28468e-75	1.34551e-73
AC018755.2	2.32451	0.0186139	-2.3059	2.14725e-22	3.30286e-22
MIR3671	0.000189222	3.54045	3.54026	2.28077e-75	6.84007e-74
GTF2H4	2.80659	0.646911	-2.15968	2.28078e-75	6.84007e-74
WASH7P	3.38071	0.779998	-2.60072	1.26371e-74	1.8212e-73
EIF3A	3.99156	6.83246	2.84089	3.91764e-72	3.01458e-71
CHKB	5.25121	1.70609	-3.54512	2.28043e-75	6.84007e-74
LINC00869	3.46557	0.973599	-2.49197	2.8279e-72	2.22828e-71
ANKRD17	2.79756	4.87605	2.07848	3.06729e-73	2.85749e-72
OGFOD2	2.94117	0.551849	-2.38932	2.35088e-75	6.84007e-74
AC136628.3	0.837021	3.28525	2.44822	7.85242e-66	3.56586e-65
NDUFS7	5.11692	1.40555	-3.71137	1.60784e-74	2.20157e-73
BTNL8	2.842	0.0540621	-2.78794	1.48218e-59	5.14305e-59
VMA21	2.42489	4.73071	2.30582	3.41488e-75	7.45151e-74
AL008729.2	2.87917	0.175024	-2.70415	3.38055e-75	7.42437e-74
AC018644.1	0.530047	3.60033	3.07028	1.74257e-74	2.35385e-73
FGFBP2	3.5647	1.28957	-2.27513	6.62529e-29	1.14364e-28
DEPTOR	0.561737	3.59029	3.02855	1.03504e-73	1.10241e-72
RNU7-3P	0.000189222	3.06663	3.06644	2.28077e-75	6.84007e-74
CBWD6	2.51502	0.200879	-2.31415	2.42317e-75	6.84007e-74
OLFM4	2.96888	0.237872	-2.73101	7.4573e-50	1.95567e-49
[truncated: 518 more rows]

## Sheet: table S2 
Table S2: 199 differentially expressed immune-related genes between AML and healthy samples
ID	healthy samples	AML samples	logFC	pValue	fdr
B2M	12.6782	10.3428	-2.3354	1.5575e-70	9.88391e-70
CALR	6.67267	9.83314	3.16047	3.67995e-75	7.7039e-74
CANX	5.22712	7.8584	2.63128	7.06636e-67	3.39936e-66
CD8A	3.35617	1.21883	-2.13733	1.17054e-23	1.83958e-23
CD8B	2.83068	0.600592	-2.23009	1.71405e-32	3.17549e-32
HLA-DQA1	5.20677	2.76874	-2.43804	1.66017e-27	2.79321e-27
HLA-F	7.49846	2.80067	-4.69779	2.93119e-75	6.91977e-74
HSPA1A	7.37724	3.35842	-4.01882	7.53141e-47	1.84412e-46
HSPA1B	5.98385	1.79396	-4.1899	6.91375e-63	2.73211e-62
HSPA6	5.75405	0.586073	-5.16798	3.21621e-65	1.41301e-64
HSP90AA1	6.57146	8.78881	2.21735	1.30358e-56	4.11402e-56
HSP90AB1	6.71899	9.80979	3.09079	6.59939e-71	4.33842e-70
KLRD1	2.96408	0.470975	-2.4931	3.09216e-38	6.31341e-38
LTA	3.08601	0.207821	-2.87819	2.2847e-74	2.91496e-73
LGMN	3.2723	0.771616	-2.50068	4.6493e-57	1.48774e-56
PSMC1	5.30803	1.29844	-4.00959	2.28051e-75	6.84007e-74
IFI30	8.81643	0.874661	-7.94177	2.3204e-75	6.84007e-74
PI3	4.34689	0.141882	-4.205	1.78859e-64	7.57824e-64
CAMP	4.19833	0.604409	-3.59392	7.04472e-60	2.47066e-59
CXCL16	4.49197	1.32458	-3.16739	4.44456e-40	9.39475e-40
SLPI	4.62625	1.66768	-2.95857	1.24235e-33	2.34734e-33
PF4	4.36219	2.12127	-2.24092	1.66595e-13	2.20092e-13
ELANE	3.87711	6.69199	2.81488	1.25073e-18	1.81154e-18
DEFA3	6.36474	0.861357	-5.50339	8.7718e-43	1.96029e-42
DEFA1	7.39284	0.00143397	-7.39141	6.05703e-76	6.13634e-74
DEFA4	3.96151	1.04026	-2.92125	1.21552e-22	1.87767e-22
LCN2	5.47023	0.563079	-4.90715	1.79213e-50	4.77191e-50
BPI	3.57508	1.10092	-2.47416	7.64084e-19	1.11104e-18
S100A9	10.6718	8.61903	-2.0528	1.05456e-20	1.57804e-20
S100A12	7.63619	4.34207	-3.29413	3.2047e-19	4.69035e-19
PTGDS	3.68502	1.58073	-2.10429	1.15169e-29	2.02101e-29
TMSB4X	12.915	9.74435	-3.1706	1.0877e-74	1.62676e-73
PGLYRP1	5.25354	1.19884	-4.0547	3.98667e-26	6.56029e-26
S100P	5.95172	1.44591	-4.50582	4.7128e-32	8.65752e-32
S100Z	1.46688	3.94194	2.47506	1.24924e-48	3.18009e-48
MAVS	2.66334	5.5821	2.91876	2.35084e-75	6.84007e-74
ZC3HAV1L	0.593448	3.02557	2.43212	1.50338e-65	6.72823e-65
AZU1	3.56485	7.64066	4.07581	2.19276e-35	4.2755e-35
MMP9	6.07541	0.788642	-5.28676	2.35282e-60	8.39516e-60
APOBEC3G	4.64467	2.16405	-2.48061	6.537e-74	7.30565e-73
MX1	4.78171	1.44781	-3.3339	1.44744e-54	4.29864e-54
LTF	4.74276	1.36982	-3.37295	9.0832e-34	1.72137e-33
OASL	3.20721	0.510085	-2.69713	3.98558e-69	2.23067e-68
RBP7	3.2539	0.409635	-2.84426	2.72504e-54	8.03121e-54
ORM1	4.0565	0.175901	-3.8806	1.32124e-51	3.61303e-51
CTSG	3.17434	6.09447	2.92012	9.97011e-20	1.47212e-19
PRTN3	3.29023	6.89396	3.60372	2.91137e-29	5.07077e-29
ISG20	6.20414	1.2168	-4.98734	2.65291e-75	6.84007e-74
BCL3	5.56231	3.40448	-2.15783	1.11602e-40	2.38478e-40
CHIT1	2.91395	0.0741177	-2.83983	5.62676e-74	6.39311e-73
CD40	3.56067	0.911875	-2.6488	5.80456e-62	2.21461e-61
VEGFA	4.4412	0.979373	-3.46182	1.10067e-63	4.50119e-63
ISG15	5.3047	2.55586	-2.74884	5.33793e-52	1.47774e-51
LYZ	7.79974	10.395	2.59525	1.38829e-19	2.04471e-19
GNLY	5.69324	2.36048	-3.33276	3.03696e-26	5.00717e-26
CD81	5.80869	3.45878	-2.34991	3.51571e-65	1.5422e-64
AHNAK	3.65697	7.4891	3.83212	2.04911e-71	1.43233e-70
MX2	5.82556	1.8073	-4.01826	2.76353e-74	3.4364e-73
MPO	2.96836	9.8528	6.88444	1.21781e-59	4.24042e-59
SLC11A1	7.06909	2.28431	-4.78479	5.52693e-35	1.06993e-34
TMEM173	4.37388	6.80426	2.43037	2.91462e-65	1.28482e-64
DES	2.65296	0.201405	-2.45156	1.0601e-70	6.8267e-70
DCK	2.74428	5.10834	2.36406	1.8302e-72	1.48616e-71
CCL4	5.28855	0.88759	-4.40096	7.92507e-71	5.15471e-70
MARCO	2.86691	0.821188	-2.04573	4.6791e-36	9.21633e-36
BECN1	4.59146	2.46818	-2.12328	2.32708e-75	6.84007e-74
KLRK1	3.4079	0.163147	-3.24476	2.06041e-67	1.02359e-66
JUND	5.82748	8.32995	2.50248	2.10133e-62	8.16356e-62
RNASE3	3.39359	5.69859	2.305	1.82151e-19	2.67721e-19
RN7SL1	7.45172	0	-7.45172	1.36987e-76	1.85165e-74
ILK	5.71562	1.02088	-4.69473	2.28006e-75	6.84007e-74
APOBEC3A	5.55823	1.6543	-3.90393	2.51499e-31	4.562e-31
DDX17	6.51252	8.7992	2.28668	6.8692e-72	5.12106e-71
IRF9	6.24588	2.71295	-3.53293	2.47141e-75	6.84007e-74
HMOX1	5.08754	2.25267	-2.83487	1.10315e-41	2.41181e-41
AQP9	5.99434	1.44185	-4.55249	7.22631e-45	1.69294e-44
GBP2	5.9683	2.99268	-2.97562	8.88009e-55	2.65017e-54
ALB	2.43763	0.0160448	-2.42159	6.11704e-62	2.33017e-61
OAS1	4.6662	2.05733	-2.60887	1.47126e-50	3.92675e-50
ACTA1	2.35664	0.222137	-2.13451	2.70745e-69	1.53042e-68
CCL4L2	3.66729	0.274753	-3.39254	1.19978e-69	6.99277e-69
CCR7	4.33945	1.88299	-2.45646	5.54422e-49	1.42305e-48
CCL3	5.15733	1.04902	-4.10831	7.20829e-52	1.98616e-51
CCL3L1	2.99536	0.979113	-2.01624	4.30387e-34	8.2075e-34
FGR	7.42422	5.30055	-2.12367	1.8399e-20	2.74501e-20
MIF	6.55186	4.13531	-2.41655	1.6349e-56	5.13775e-56
RNASE2	4.96271	8.71002	3.74731	8.53811e-43	1.90882e-42
CD79A	5.76331	3.24552	-2.5178	1.1462e-42	2.5541e-42
NRAS	2.67676	4.88359	2.20683	2.91747e-70	1.80172e-69
FOS	5.63208	9.46427	3.83219	3.89773e-54	1.14378e-53
IKBKG	4.37732	0.759487	-3.61784	2.28068e-75	6.84007e-74
PIK3R2	2.36108	0.15576	-2.20532	2.28075e-75	6.84007e-74
CD22	4.5361	1.1707	-3.3654	2.60191e-63	1.04791e-62
LILRB3	6.23094	2.13259	-4.09834	1.28059e-33	2.41905e-33
FCGR2B	3.99455	0.494911	-3.49963	7.19647e-75	1.21997e-73
IFITM1	8.99602	4.06881	-4.92721	4.41838e-73	3.98943e-72
IGHA1	6.78573	9.38008	2.59435	1.1915e-28	2.0451e-28
IGHD1-1	0.000189222	4.93552	4.93533	3.00619e-52	8.37823e-52
IGHD1-14	0.000189222	4.07752	4.07733	9.69028e-35	1.86803e-34
IGHD1-20	0.000189222	4.35278	4.35259	3.61939e-40	7.6572e-40
IGHD1-26	0.000189222	2.71326	2.71307	3.2449e-16	4.4985e-16
IGHD1-7	0.000189222	4.25199	4.2518	4.917e-43	1.10333e-42
IGHD2-15	0.000189222	3.85878	3.85859	3.00622e-52	8.37823e-52
IGHD2-2	0.000189222	4.2289	4.22871	1.25081e-60	4.50748e-60
IGHD2-21	0.000189222	2.98037	2.98018	3.6194e-40	7.6572e-40
IGHD2-8	0.000189222	3.5039	3.50371	1.90333e-33	3.58268e-33
IGHD3-10	0.000189222	4.16433	4.16414	1.5842e-47	3.94025e-47
IGHD3-16	0.000189222	5.70527	5.70508	5.779e-66	2.64266e-65
IGHD3-22	0.000189222	3.41201	3.41182	1.59361e-55	4.8608e-55
IGHD3-3	0.000189222	5.59405	5.59386	1.25079e-60	4.50748e-60
IGHD3-9	0.000189222	4.87911	4.87892	5.77903e-66	2.64266e-65
IGHD4-11	0.000189222	5.22868	5.22849	3.0062e-52	8.37823e-52
IGHD4-17	0.000189222	4.77354	4.77335	4.917e-43	1.10333e-42
IGHD4-23	0.000189222	2.6897	2.68951	5.9591e-19	8.6739e-19
IGHD4-4	0.000189222	5.31562	5.31543	1.58419e-47	3.94025e-47
IGHD5-12	0.000189222	5.2678	5.26761	7.12823e-54	2.07389e-53
IGHD5-18	0.000189222	4.36947	4.36928	2.10619e-37	4.23877e-37
IGHD5-24	0.000189222	2.91878	2.91859	5.15823e-18	7.3875e-18
IGHD5-5	0.000189222	4.65752	4.65733	4.917e-43	1.10333e-42
IGHD6-13	0.000189222	4.7638	4.76361	3.00619e-52	8.37823e-52
IGHD6-19	0.000189222	4.92558	4.92539	1.19536e-50	3.19839e-50
IGHD6-25	0.000189222	3.11107	3.11088	4.15608e-25	6.71443e-25
IGHD6-6	0.000189222	5.25171	5.25152	1.5842e-47	3.94025e-47
IGHG2	4.76548	7.76015	2.99467	2.65489e-28	4.52587e-28
IGHG4	2.59397	4.69913	2.10516	6.73749e-16	9.27093e-16
IGHJ2	0.000189222	3.31935	3.31916	1.19423e-69	6.96325e-69
IGHJ3	0.000189222	4.97713	4.97694	2.28077e-75	6.84007e-74
IGHV3-23	4.09	6.1255	2.0355	5.54655e-19	8.07754e-19
IGHV4-39	3.04522	5.18685	2.14163	4.46214e-19	6.51e-19
IGHV5-51	3.16189	5.42516	2.26327	1.18489e-22	1.83085e-22
IGKJ5	0.000189222	2.55482	2.55463	6.6756e-59	2.26694e-58
IGKV1-33	3.77772	0.153492	-3.62423	2.80246e-65	1.23666e-64
IGKV1D-39	4.86166	0.193445	-4.66821	2.95744e-69	1.67006e-68
IGKV2-28	4.16954	0.230746	-3.93879	3.96226e-63	1.58565e-62
IGLC1	5.45902	0	-5.45902	1.37065e-76	1.85165e-74
IGLV3-21	2.76712	4.87876	2.11164	1.35245e-18	1.95754e-18
SEMA7A	3.50913	1.18062	-2.32851	8.5755e-50	2.24617e-49
TYMP	6.38559	3.87911	-2.50648	2.99967e-37	6.02483e-37
C5AR1	5.60497	3.13405	-2.47091	3.28248e-20	4.88099e-20
CXCR5	2.05934	0.038459	-2.02088	2.30383e-75	6.84007e-74
FPR1	7.14634	2.43486	-4.71148	1.28086e-30	2.28513e-30
FPR2	4.60233	1.02673	-3.57561	4.20859e-29	7.30027e-29
PLAUR	5.48186	3.26953	-2.21233	1.51029e-23	2.37023e-23
PLXNB2	4.24383	6.28793	2.0441	4.37307e-51	1.1818e-50
PLXND1	3.58597	6.01579	2.42981	8.03908e-54	2.3349e-53
ADM	5.44202	0.469633	-4.97238	2.88906e-73	2.70665e-72
CAT	5.32605	8.54837	3.22232	3.87872e-72	2.99171e-71
CD70	2.84425	0.577131	-2.26712	7.62451e-43	1.70569e-42
CLEC11A	1.96075	7.26817	5.30742	1.95401e-55	5.94304e-55
CMTM2	5.01905	0.537938	-4.48111	4.24657e-33	7.93812e-33
CMTM5	2.46547	0.244615	-2.22085	2.21682e-40	4.70805e-40
EBI3	2.54978	0.211944	-2.33783	9.45358e-61	3.42705e-60
FLT3LG	3.72857	0.440494	-3.28808	7.3428e-75	1.23493e-73
IL16	5.64065	2.94385	-2.6968	1.15488e-73	1.21213e-72
IL1RN	4.63957	1.68476	-2.9548	1.22824e-35	2.40377e-35
IL32	6.80149	1.14456	-5.65693	3.97092e-75	8.02986e-74
LTB	5.9496	2.60652	-3.34309	1.39946e-61	5.26617e-61
NAMPT	8.45365	3.04313	-5.41052	5.61723e-70	3.38186e-69
SECTM1	5.09937	1.46397	-3.6354	2.53796e-34	4.86332e-34
TNFSF12	3.79264	1.45154	-2.3411	1.77568e-52	4.9732e-52
TNFSF14	3.54402	0.643961	-2.90006	1.13601e-71	8.31248e-71
TRH	0.197159	2.37007	2.17291	1.70539e-28	2.91863e-28
ANGPT1	0.337161	2.92258	2.58542	2.05463e-45	4.86909e-45
FLT3	1.58939	7.41251	5.82312	1.07085e-71	7.85934e-71
IGF2R	4.54099	2.26402	-2.27697	2.64871e-43	5.98686e-43
IL18R1	3.81026	0.807176	-3.00308	2.24664e-61	8.37997e-61
IL18RAP	5.01687	0.797153	-4.21971	2.79588e-51	7.59188e-51
IL1R1	3.09023	0.668187	-2.42205	5.62439e-54	1.63916e-53
IL1R2	6.30259	0.662617	-5.63998	4.78769e-62	1.83198e-61
IL21R	2.84835	0.359356	-2.489	1.75916e-72	1.43464e-71
IL2RB	4.32669	2.04021	-2.28648	7.49779e-41	1.60843e-40
IL3RA	2.59573	5.96477	3.36904	1.99066e-72	1.60802e-71
IL4R	5.74313	3.34908	-2.39405	1.70992e-43	3.88039e-43
MPL	0.283133	2.82659	2.54345	1.17381e-55	3.59708e-55
NPR3	0.26052	2.9891	2.72858	3.67599e-22	5.63195e-22
RXRA	5.35347	2.44322	-2.91025	2.92818e-58	9.75678e-58
TNFRSF10C	5.4445	0.91205	-4.53245	1.31101e-48	3.33633e-48
TNFRSF13B	3.05347	0.120571	-2.93289	5.74035e-74	6.50054e-73
TNFRSF14	6.28976	3.47675	-2.81301	2.43871e-73	2.32107e-72
TNFRSF8	2.9106	0.391153	-2.51945	2.25274e-72	1.80177e-71
PTPN11	2.43024	4.54359	2.11335	1.71645e-68	9.10945e-68
LCK	4.92591	1.73429	-3.19162	1.22023e-64	5.20771e-64
FCGR3A	5.36599	2.5603	-2.80568	4.62971e-21	6.97016e-21
FCGR3B	6.74727	0.506817	-6.24046	5.94525e-52	1.64266e-51
NCR3	3.53973	0.595713	-2.94401	6.80393e-74	7.56882e-73
CD247	4.11931	1.25532	-2.864	6.70178e-30	1.18103e-29
LAT	4.05496	0.252846	-3.80212	2.2808e-75	6.84007e-74
PLCG1	4.25546	1.73008	-2.52537	2.55297e-55	7.7371e-55
SOS1	2.11755	4.33406	2.2165	9.27365e-74	9.98382e-73
CD48	6.89799	3.74685	-3.15114	6.24154e-62	2.37706e-61
GZMB	4.44043	1.31641	-3.12402	2.78912e-34	5.3404e-34
TEC	1.7363	4.59714	2.86084	1.78128e-63	7.22014e-63
GRAP2	3.47381	1.07284	-2.40097	1.03989e-55	3.1943e-55
PAK2	4.03066	6.06776	2.03709	3.69563e-74	4.40189e-73
TRAC	5.91758	3.43132	-2.48626	1.86131e-44	4.31778e-44
TRBC1	4.76298	0.462307	-4.30067	5.385e-65	2.33748e-64
TRBC2	6.19512	3.48938	-2.70573	1.02161e-46	2.49244e-46
TRGJP2	0.000189222	5.20461	5.20442	1.94979e-73	1.89852e-72
TRGJP1	0.000189222	4.78467	4.78448	1.94981e-73	1.89852e-72

## Sheet: table S3 
Table S3: Univariate Cox regression analysis for identified immune-related genes in the TCGA-LAML cohort
id	HR	HR.95L	HR.95H	pvalue
CALR	0.562072	0.419184	0.753667	0.000118279
CANX	0.648202	0.486393	0.863841	0.00308765
HSPA1B	1.26397	1.07097	1.49177	0.00558989
HSPA6	1.3117	1.01769	1.69063	0.0361353
KLRD1	1.75071	1.20875	2.53566	0.00304583
LTA	2.71053	1.18648	6.19223	0.0179998
PF4	1.1008	1.01568	1.19306	0.019346
ELANE	0.92907	0.881264	0.97947	0.00634129
S100A9	1.07445	1.00555	1.14807	0.0336974
ZC3HAV1L	0.754545	0.605934	0.939603	0.0118484
AZU1	0.939225	0.885377	0.996347	0.0373931
APOBEC3G	1.8348	1.32004	2.55029	0.00030297
MX1	1.21728	1.07872	1.37363	0.00142745
OASL	1.48952	1.13627	1.9526	0.00391514
ISG20	1.60866	1.28892	2.00772	2.61336e-05
BCL3	1.19096	1.02548	1.38314	0.0220458
CD40	1.47483	1.15334	1.88594	0.00195422
ISG15	1.2231	1.04704	1.42876	0.0110959
MX2	1.21224	1.00656	1.45994	0.0424678
MPO	0.876435	0.827399	0.928378	7.12954e-06
CCL4	1.36057	1.08629	1.70411	0.00735108
ILK	1.58421	1.0618	2.36362	0.0242135
GBP2	1.19964	1.03606	1.38904	0.0149505
OAS1	1.17251	1.02607	1.33985	0.0193825
CCL4L2	1.54849	1.07507	2.23038	0.0188349
CCL3	1.31616	1.08079	1.60278	0.00627911
FGR	1.10878	1.02527	1.1991	0.00974647
MIF	1.22778	1.00846	1.4948	0.0409655
IKBKG	1.65876	1.01281	2.71668	0.0443763
CD22	1.27033	1.05572	1.52856	0.0112696
IGHA1	0.87727	0.786748	0.978208	0.0184486
IGHD1-1	1.11953	1.04058	1.20448	0.00247922
IGHD1-14	1.10203	1.02733	1.18218	0.00667451
IGHD1-20	1.12023	1.04556	1.20022	0.00125585
IGHD1-26	1.07906	1.00165	1.16246	0.0451452
IGHD1-7	1.10271	1.02563	1.18559	0.00818199
IGHD2-15	1.10763	1.02996	1.19115	0.00585254
IGHD2-2	1.10649	1.02509	1.19435	0.00944456
IGHD2-8	1.09841	1.01686	1.18651	0.0170918
IGHD3-10	1.10485	1.02989	1.18526	0.00540964
IGHD3-16	1.0965	1.02545	1.17248	0.00703198
IGHD3-22	1.07876	1.00217	1.1612	0.0436279
IGHD3-3	1.09747	1.02117	1.17946	0.0114082
IGHD3-9	1.08511	1.0081	1.16801	0.0296493
IGHD4-11	1.07768	1.00809	1.15207	0.0280623
IGHD4-17	1.08359	1.01143	1.16091	0.0224234
IGHD4-4	1.08033	1.01115	1.15424	0.0221249
IGHD5-12	1.08313	1.0136	1.15742	0.0183195
IGHD5-18	1.10752	1.03454	1.18565	0.00332241
IGHD5-5	1.0906	1.01893	1.16731	0.012393
IGHD6-13	1.09678	1.02294	1.17595	0.00938565
IGHD6-19	1.09678	1.02536	1.17317	0.00716952
IGHD6-25	1.08117	1.007	1.16081	0.0313759
IGHD6-6	1.08082	1.00858	1.15822	0.0276542
IGHG2	0.901037	0.828833	0.979532	0.0144767
IGHV3-23	0.875513	0.796993	0.961769	0.00555328
IGHV4-39	0.897992	0.83011	0.971425	0.0072995
IGHV5-51	0.879571	0.804226	0.961975	0.00497873
IGLV3-21	0.892973	0.821984	0.970093	0.00739773
PLXNB2	1.2653	1.06719	1.50019	0.00676016
CLEC11A	0.880885	0.821092	0.945032	0.000405654
EBI3	1.45337	1.05432	2.00346	0.0224335
FLT3LG	1.98518	1.16678	3.37762	0.0114447
LTB	1.19724	1.02829	1.39395	0.0203762
TRH	0.862223	0.792177	0.938463	0.00060553
ANGPT1	1.11757	1.01018	1.23638	0.0310432
IGF2R	1.16557	1.03539	1.31211	0.0112262
IL1R2	1.17559	1.0602	1.30353	0.00214794
IL21R	1.66386	1.06341	2.60338	0.0258061
TNFRSF13B	3.71046	1.00672	13.6756	0.0488345
NCR3	1.85545	1.2094	2.84661	0.00464567
GZMB	1.3243	1.14443	1.53244	0.000162437
